# Supplementary material for: Genetic analysis in European ancestry individuals identifies 517 loci associated with liver enzymes
Source: Nat Commun. 2021 May 10;12:2579. doi: 10.1038/s41467-021-22338-2 (PMC8110798; doi:10.1038/s41467-021-22338-2)
Supplement: Supplementary file 3 — Supplementary Data [file 41467_2021_22338_MOESM3_ESM.xlsx]

## Sheet: ST1
Supplementary Data 1- Characteristics of replication cohorts.
Study	Ancestry	N Total	Men (%)	Trait	N-Liver Enzyme	Mean	SD	Median	Min.	Max.	Viral Hepatitis Diagnosis1 (%)	NAFLD Diagnosis2 (%)	ALD Diagnosis3 (%)
Rotterdam Study (RS)-I	European	7983	0.385	ALP (IU/L)	4496	79.48	27.22	76	3.7	426	0.008	0.29	0.065
				ALT (IU/L)	4513	17.99	12.56	16	2	195
				GGT (IU/L)	4512	30.4	31.01	23	6	509
				Age (Years)	4513	69.5	9.19	68.4	55	99
				BMI (Kg/m2)	4513	26.3	3.74	26.02	14.34	46.2
RS-II	European	3011	0.355	ALP (IU/L)	1270	69.13	18.83	67.5	17	300	0.0087	0.272	0.0983
				ALT (IU/L)	1270	19.78	10.03	17	3	121
				GGT (IU/L)	1264	32.13	35.14	24	5	563
				Age (Years)	1270	72.02	4.93	70.8	65	98
				BMI (Kg/m2)	1270	27.51	4.02	27.04	14.31	47.92
RS-III	European	3932	0.335	ALP (IU/L)	2377	70.64	19.13	68	26	204	0.0073	0.2693	0.096
				ALT (IU/L)	2377	22.29	12.8	19	1	171
				GGT (IU/L)	2377	33.65	37.34	24	4	572
				Age (Years)	2377	57.01	6.85	56.8	45	97
				BMI (Kg/m2)	2377	27.71	4.48	26.55	15.79	53.26
Million Veteran Program	European	300766	0.9299	ALP (IU/L)	294043	76.71	34.12	72	4.7	4828	0.0589	0.0505	0.0245
				ALT (IU/L)	252910	30.26	26.15	25	1.02	4810
				GGT (IU/L)	95655	63.3	118.63	33	3.5	5853
				Age (Years)	300766	61.59	14.09	64	19	112
				BMI (Kg/m2)	290399	30.86	6.13	30	12.08	78.22
Lifelines Cohort Study	European	13386	0.418	ALP (IU/L)	13386	63.07	18.29	61	1	356	NA	NA	NA
				ALT (IU/L)	13386	23.87	19.72	20	1	815
				GGT (IU/L)	13385	27.08	27.43	20	2	1259
				Age (Years)	13386	48.14	11.44	47	18	89
				BMI (Kg/m2)	13380	26.36	4.27	25.8	13.9	52.6
1based on ICD-9 code: 070
2based on ICD-9 code: 571.8 (Other chronic nonalcoholic liver disease)
3based on ICD-9 codes: 571.0 (alcoholic fatty liver), 571.1 (alcoholic hepatitis), 571.2 (alcoholic cirrhosis), 571.3 (alcoholic liver damage)

## Sheet: ST2-ALP-discovery
Supplementary Data 2- Genetic variants associated with ALP within the UKB based on BOLT LMM and GCTA at P<1*10-8.
SNP	CHR	BP	ALLELE1	ALLELE2	A1FREQ	INFO	BETA	SE	P.value	Nearest Gene	distance
rs1618130	18	60096200	A	C	0.0597789	1	0.00360963	0.000490239	1.1e-12	TNFRSF11A	37681
rs6507939	18	47176261	A	C	0.149701	0.989771	0.00268023	0.000327881	5.1e-16	LIPG	50706
rs2977986	8	71143556	A	C	0.153617	0.995482	0.00272133	0.000320906	2.1e-18	NCOA2	121539
rs534933	15	58735222	A	C	0.169039	0.981204	-0.00366175	0.000312115	5.9e-35	LIPC-AS1	8122
rs884205	18	60054857	A	C	0.252135	0.981695	0.00487393	0.00026963	2e-73	TNFRSF11A	87
rs4671103	2	64916181	A	C	0.300428	0.993903	-0.00161431	0.000252445	1.5e-11	SERTAD2	35133
rs6706968	2	121310269	A	C	0.416687	0.989706	-0.0018119	0.000235012	3.7e-15	LINC01101	86343
rs6469788	8	119952750	A	C	0.455536	0.995692	-0.00543394	0.000232664	3.5e-128	TNFRSF11B	11375
rs933574	16	11792700	A	C	0.520893	0.995918	-0.00217395	0.000232356	8.8e-23	SNN	19691
rs571468	2	21293914	A	C	0.533732	0.991937	-0.00206176	0.000231862	1.3e-19	APOB	26968
rs199908816	11	128678624	A	C	0.603509	0.994157	-0.00156374	0.000236627	6.2e-12	FLI1	4539
rs2280246	2	68979141	A	C	0.695665	0.986709	-0.00198869	0.000251861	4e-15	ARHGAP25	16632
rs1286147	14	91467567	A	C	0.826623	0.997143	-0.00206711	0.000307391	3.1e-12	RPS6KA5	58902
rs12436156	14	31614649	A	C	0.850576	0.999489	0.00209921	0.000325813	9.8e-11	HECTD1	45326
rs80021729	11	134263734	A	C	0.855925	0.986897	-0.00349351	0.000330964	1.1e-26	B3GAT1	15332
rs61483465	16	72217018	A	C	0.869509	0.991673	-0.00205999	0.000345299	1.8e-09	PMFBP1	10668
rs7872599	9	104222989	A	C	0.878565	1	-0.0028039	0.000347584	5.7e-16	TMEM246-AS1	7732
rs77547060	20	44661945	A	C	0.91611	0.972755	0.00327574	0.00042337	1.6e-13	SLC12A5	4091
rs166613	17	47943461	A	C	0.964773	0.994264	-0.0071473	0.000628834	8.5e-28	FLJ45513	17261
rs8176765	9	136139694	A	C	0.973155	0.851549	0.0345941	0.000758628	0	ABO	10924
rs150844304	15	43726625	A	C	0.974312	0.996766	0.00857458	0.000734611	2.6e-33	TUBGCP4	24655
rs17604185	16	72194763	A	C	0.975694	0.99668	-0.00520746	0.000752922	3.2e-12	PMFBP1	11292
rs75460349	1	27180088	A	C	0.976583	0.966745	0.00674286	0.000764486	1.2e-19	ZDHHC18	4008
rs1672991	19	35556659	A	G	0.0665228	0.995622	0.00273548	0.000462476	1.6e-10	HPN	820
rs13072917	3	47948475	A	G	0.0811354	0.968862	-0.00298776	0.000430801	1.3e-12	MAP4	56290
rs4122238	16	55856717	A	G	0.148946	0.968801	-0.00234723	0.000329278	1.1e-13	CES1	10292
rs990211	3	48721040	A	G	0.195285	0.968275	-0.00248484	0.00029652	5e-18	NCKIPSD	2309
rs6680628	1	21765211	A	G	0.230749	1	0.0144254	0.000270291	0	NBPF3	1419
rs8004215	14	23747938	A	G	0.294857	0.939106	-0.00176422	0.000262674	1.3e-11	RNF212B	5251
rs2642438	1	220970028	A	G	0.297414	1	-0.00326564	0.000248989	2.5e-41	2001-03-01	9773
rs4092465	18	55080437	A	G	0.352829	0.987429	-0.00213184	0.000244629	2.4e-20	ONECUT2	22169
rs12133576	1	93816400	A	G	0.368657	1	0.00189551	0.000235733	1.8e-15	DR1	4936
rs13065991	3	47298234	A	G	0.403422	0.998734	-0.00197166	0.000235894	1.5e-17	SNORD13J	6134
rs11250076	8	10647823	A	G	0.422382	0.996298	0.0044644	0.0002343	1.9e-82	LOC102723313	17402
rs11119783	1	211812772	A	G	0.475945	0.999094	-0.00215385	0.000228492	3.9e-21	LINC01693	378
rs869358	20	25374674	A	G	0.479864	0.999521	-0.00556485	0.00023222	2.4e-134	ABHD12	3202
rs2041894	12	107350167	A	G	0.492333	0.998858	0.00232753	0.000231844	4.6e-24	TMEM263	396
rs587750262	9	136249368	A	G	0.504708	0.723264	0.00409128	0.000266393	8.6e-57	NA	NA
rs3997520	6	44551487	A	G	0.524796	0.997895	-0.00171869	0.000230888	6.4e-15	LOC105375075	31868
rs4794004	17	47038471	A	G	0.554896	0.998237	0.00186398	0.000232758	3.8e-17	GIP	2555
rs6460898	7	12252893	A	G	0.58025	0.998094	-0.00167583	0.000234461	6.2e-14	TMEM106B	1973
rs4414647	2	181882742	A	G	0.613463	0.989286	-0.00198514	0.000238436	2.1e-16	UBE2E3	36891
rs7101940	11	122534810	A	G	0.622524	0.992193	-0.00158741	0.000239158	8e-11	UBASH3B	8380
rs34467936	11	47915299	A	G	0.638612	0.973092	0.00172315	0.000242272	6.9e-13	NUP160	45202
rs2239222	14	73011885	A	G	0.65018	0.982161	0.00308358	0.000245159	9.8e-40	RGS6	21354
rs174564	11	61588305	A	G	0.651101	0.99881	-0.00561405	0.000242602	2.7e-130	FADS1	3829
rs77243579	6	109640864	A	G	0.659294	0.963456	0.00183762	0.000247583	1.1e-13	CCDC162P	35288
rs7998010	13	22810615	A	G	0.664021	0.978286	-0.00152134	0.00024808	1.3e-10	LINC00540	26191
rs13013390	2	192126727	A	G	0.670529	0.981588	-0.0023429	0.000247521	4.6e-22	MYO1B	16597
rs3813829	4	111120166	A	G	0.678019	0.952665	0.00238308	0.000253611	3.7e-23	ELOVL6	394
rs2143877	20	39092895	A	G	0.691898	1	0.00321025	0.000247648	2.6e-39	MAFB	221593
rs6597604	9	136049780	A	G	0.704377	1	0.0130274	0.000248761	0	GBGT1	10478
rs75663481	14	75787011	A	G	0.711144	0.937139	-0.0025352	0.000264372	2.6e-24	LINC01220	23899
rs13006699	2	171867152	A	G	0.732317	0.967752	-0.00192496	0.000264514	4e-14	TLK1	19819
rs13226357	7	23673881	A	G	0.736739	0.995774	-0.00187961	0.000263282	6.9e-14	CCDC126	10447
rs829584	2	30677275	A	G	0.7594	0.999211	0.00232604	0.000269718	2.1e-18	LCLAT1	7163
rs1428967	5	36646915	A	G	0.764755	0.997641	-0.00382226	0.00027362	9.6e-44	SLC1A3	37515
rs2862300	1	177943591	A	G	0.771366	0.997023	-0.00262564	0.000271359	1.4e-22	SEC16B	4211
rs62501971	8	30182929	A	G	0.788631	1	0.00221582	0.000282804	2.3e-15	RBPMS-AS1	56706
rs11743303	5	55859952	A	G	0.791805	0.996585	0.00253361	0.000287815	3.1e-20	C5orf67	42132
rs62644890	17	27662064	A	G	0.823901	0.92201	0.00204678	0.000316268	8.4e-12	NA	NA
rs140070219	17	27828256	A	G	0.833265	0.943056	0.00215631	0.000319462	9.4e-12	TAOK1	50666
rs8115151	20	3184309	A	G	0.835056	0.99491	-0.00199031	0.000312867	7.3e-11	DDRGK1	1020
rs6029273	20	39313690	A	G	0.83874	1	0.00292633	0.000315862	4.6e-21	MAFB	798
rs35066096	20	57346972	A	G	0.841089	1	0.00185696	0.000317365	2e-09	LOC105372695	1509
rs4353638	2	61499019	A	G	0.845812	0.997581	0.0025259	0.000319961	6.8e-17	AHSA2P	82958
rs72791573	16	83988161	A	G	0.858104	0.991445	-0.00313307	0.000332975	1.5e-22	OSGIN1	1316
rs73942308	19	49204394	A	G	0.858649	0.9944	-0.00889142	0.00033151	4.4e-165	LOC105447645	1313
rs77204347	16	83999653	A	G	0.86887	0.85737	-0.0023011	0.000369048	1.5e-09	OSGIN1	285
rs71327329	22	29327347	A	G	0.869576	0.991451	-0.00248205	0.000346266	1.6e-13	ZNRF3	13970
rs4253776	22	46629479	A	G	0.88517	1	-0.00216427	0.000364263	1.3e-09	PPARA	10174
rs12705093	7	100477445	A	G	0.911766	0.932031	-0.00326942	0.000422603	3e-15	SRRT	4720
rs79535452	9	5665343	A	G	0.914703	0.990375	-0.00368639	0.000407986	9.8e-21	RIC1	36224
rs13291798	9	136127481	A	G	0.927077	0.979719	0.0153005	0.000440097	3.1e-272	ABO	1693
rs9926191	16	2210452	A	G	0.929155	0.957177	0.00548558	0.000460334	1.4e-34	TRAF7	4669
rs72789927	10	26235925	A	G	0.930749	0.998898	0.00502296	0.000455792	1.4e-27	MYO3A	12767
rs13053490	22	36559299	A	G	0.941254	0.990249	-0.00499473	0.000496822	9.6e-26	APOL3	2321
rs62109001	19	41408159	A	G	0.951819	1	-0.00317021	0.000552217	5.1e-09	CYP2G1P	1745
rs77653204	19	45614835	A	G	0.955524	1	-0.00419691	0.00055953	6.4e-15	PPP1R37	18398
rs73536729	16	47888097	A	G	0.959098	0.976656	0.00393068	0.000593146	8.3e-12	LINC02133	4395
rs75003668	17	64195431	A	G	0.966357	0.969226	0.00425677	0.00065088	2.4e-12	CEP112	7179
rs117824460	19	41371480	A	G	0.972181	0.91555	-0.0139029	0.000729152	1.8e-86	CYP2A7	9864
rs408315	17	7106475	A	G	0.973615	0.9784	-0.00465045	0.000727565	1.1e-10	DLG4	2032
rs75916629	19	20213781	A	G	0.974814	0.917678	0.00681792	0.000767326	4.6e-20	ZNF90	18190
rs77542162	17	67081278	A	G	0.977413	1	-0.00593576	0.000779253	4.1e-16	ABCA6	6435
rs183426364	17	7072076	A	G	0.987791	0.872043	-0.0146515	0.00112148	5.9e-42	ASGR1	4675
rs56003034	12	100898934	A	G	0.988186	0.979728	-0.00734746	0.00107911	3.8e-12	NR1H4	1796
rs182746053	1	22428816	A	G	0.997127	0.91997	0.0527016	0.00220953	2.2e-132	CDC42	962
rs149793040	12	109661672	A	G	0.998107	1	0.0286318	0.00265834	8.7e-28	ACACB	44359
rs132642	22	36545137	A	T	0.16782	1	-0.00355949	0.000310813	6e-30	APOL3	8760
rs6822348	4	100053894	A	T	0.30186	0.997601	0.00482212	0.000252604	8.6e-86	ADH4	9086
rs7900806	10	69594595	A	T	0.349594	0.995116	0.0014593	0.000243258	8.1e-11	DNAJC12	3343
rs1043463	2	32843295	A	T	0.367249	0.822042	-0.00171193	0.000264275	3e-12	BIRC6	671
rs4814175	20	12959094	A	T	0.392491	0.997173	0.00154106	0.000237988	1.8e-10	LINC01722	25926
rs2267374	22	38600595	A	T	0.452199	0.997931	0.00209906	0.00023376	7e-20	MAFF	1568
rs58973023	13	42959133	A	T	0.512977	0.998446	-0.00598007	0.000232457	1.7e-152	LINC02341	39895
rs12655885	5	68422637	A	T	0.573954	0.98763	0.00179627	0.000235672	1.9e-14	SLC30A5	4258
rs13109814	4	129089444	A	T	0.621128	0.985358	-0.0018809	0.000240585	8e-15	LARP1B	43698
rs8181197	9	133469990	A	T	0.639364	0.993838	-0.00188126	0.000237378	7.3e-17	FUBP3	15026
rs62509311	8	74907295	A	T	0.717814	0.992556	0.00182742	0.000257577	7.5e-11	LY96	3668
rs4860987	4	69491284	A	T	0.740512	0.890733	0.00404239	0.000279025	1.3e-50	TMPRSS11E	10652
rs17145892	11	62200269	A	T	0.821872	0.997832	0.00249081	0.000302406	2.2e-18	AHNAK	747
rs2547230	19	48391945	A	T	0.842405	0.991804	-0.00287983	0.000317496	5e-20	SULT2A1	2372
rs62122430	19	18495510	A	T	0.854809	0.996427	-0.00252448	0.00032763	3.8e-14	GDF15	1458
rs17710	17	7143994	A	T	0.86133	0.998471	0.00656158	0.000334506	1.1e-87	GABARAP	667
rs141866277	15	43950699	A	T	0.975803	0.98107	0.0089349	0.000760767	6.7e-34	CATSPER2	9616
rs115939727	6	23894163	A	T	0.98568	0.954675	-0.0135694	0.000987527	2.3e-46	NRSN1	232280
rs607407	1	234769499	C	A	0.327263	0.98068	-0.00230942	0.000245056	3e-21	LINC00184	1028
rs453639	6	132049657	C	A	0.358867	0.991881	-0.00171983	0.00024116	2.7e-13	CTAGE9	17499
rs7996702	13	111108874	C	A	0.400339	0.997229	0.00278531	0.000236913	1.6e-34	COL4A2-AS2	130
rs4715332	6	52669185	C	A	0.427992	1	-0.00153793	0.000233356	1.2e-10	GSTA1	570
rs12247966	10	91012563	C	A	0.502466	0.885187	-0.00156719	0.000244945	8.2e-12	LIPA	766
rs1148429	12	106514659	C	A	0.518553	0.982477	-0.00155083	0.000233102	5.8e-12	NUAK1	19153
rs6060269	20	33736515	C	A	0.524797	0.998769	0.00182007	0.000232552	8e-17	EDEM2	1375
rs8119556	20	25373788	C	A	0.570324	0.79342	-0.00550315	0.000263947	1e-100	ABHD12	2316
rs4813555	20	25237145	C	A	0.572383	0.771177	0.00429227	0.00026635	6e-63	PYGB	8424
rs3822856	6	116316103	C	A	0.598309	0.998996	-0.00224391	0.000235114	1.2e-20	TPI1P3	43791
rs16940845	17	44116843	C	A	0.605528	1	-0.00215716	0.000236902	3.2e-21	KANSL1	9561
rs8031704	15	84651185	C	A	0.672768	0.997723	-0.00137105	0.000248285	1.8e-10	ADAMTSL3	57409
rs1047891	2	211540507	C	A	0.684315	1	0.0018157	0.00024803	4.1e-14	CPS1	3325
rs56332871	15	96714816	C	A	0.725864	0.991198	-0.00216471	0.000261578	3.8e-18	LOC105369212	43745
rs587707823	9	136145409	C	A	0.797039	0.861996	0.0207048	0.000304985	0	NA	NA
rs6119324	20	29991045	C	A	0.811031	0.999323	0.00274565	0.00029679	7.9e-20	DEFB121	1603
rs566593771	20	62601386	C	A	0.839529	0.967236	0.00228428	0.000321083	9.4e-14	NA	NA
rs4835265	4	146821410	C	A	0.841866	1	-0.00246647	0.000317333	6.1e-15	ZNF827	38566
rs34517439	1	78450517	C	A	0.877683	0.971217	-0.00273842	0.000352912	7.4e-15	DNAJB4	4649
rs11928797	3	33457493	C	A	0.883562	1	-0.00222094	0.000361489	1.5e-10	FBXL2	6698
rs55638447	22	36039619	C	A	0.885763	0.996806	-0.00246624	0.000365624	1.5e-11	APOL6	4874
rs115946508	7	150497496	C	A	0.888559	0.984896	0.00310455	0.000370478	5.4e-16	TMEM176B	43
rs6679677	1	114303808	C	A	0.898956	1	0.00258539	0.00037743	1.7e-13	RSBN1	646
rs60267674	19	33915836	C	A	0.903011	0.984172	0.00235176	0.000392609	4.5e-08	PEPD	37980
rs72832993	17	38128601	C	A	0.922698	0.948486	-0.00397507	0.000443957	8.6e-20	GSDMA	5421
rs11657394	17	1636950	C	A	0.924414	0.985218	0.00450895	0.000439291	1.1e-24	WDR81	4930
rs11601507	11	5701074	C	A	0.930677	1	-0.00828498	0.000449149	3.3e-78	TRIM5	5231
rs2670824	17	72438972	C	G	0.0768965	0.976863	0.00378717	0.000438361	1.3e-18	GPRC5C	4597
rs71378928	17	66453305	C	G	0.218578	0.994969	0.00304564	0.00028033	3.9e-29	WIPI1	333
rs8048601	16	28267756	C	G	0.256762	0.970766	-0.00165488	0.00026849	1.5e-10	SBK1	36090
rs903504	17	37829570	C	G	0.316895	0.995047	0.00378397	0.000248958	2.9e-56	PGAP3	2195
rs2911971	8	6607634	C	G	0.37864	0.992457	-0.00171461	0.000239185	3.7e-14	MIR4659A	4868
rs4233949	2	54659707	C	G	0.394889	0.991389	0.00260083	0.000237146	1.2e-28	SPTBN1	23757
rs6026468	20	57290347	C	G	0.40172	0.999228	-0.00164581	0.00023695	9.5e-12	STX16-NPEPL1	554
rs5112	19	45430280	C	G	0.466651	0.865078	0.00720895	0.000247898	6.8e-189	APOC1P1	220
rs9565082	13	74737625	C	G	0.469188	0.969754	-0.00246688	0.000235144	7.8e-27	KLF12	29558
rs2337106	18	46460903	C	G	0.482803	0.986474	0.00179047	0.000233922	2e-16	SMAD7	8275
rs1935	10	64927823	C	G	0.52661	1	-0.0101185	0.000231682	0	JMJD1C	837
rs4782568	16	83980529	C	G	0.54871	0.986505	0.00288625	0.0002345	1.4e-36	OSGIN1	6316
rs28601761	8	126500031	C	G	0.581029	0.973857	0.0082225	0.000236938	2.6e-279	TRIB1	49383
rs2040189	18	13659019	C	G	0.642584	0.995764	0.00164099	0.000242762	2.2e-13	FAM210A	4327
rs7099526	10	79657705	C	G	0.692229	0.992086	-0.00300337	0.000251226	6.9e-34	DLG5	28809
rs34239095	15	89455768	C	G	0.719312	1	0.0022989	0.00025793	6.9e-20	MFGE8	632
rs2585442	20	52737123	C	G	0.753859	0.966709	0.00181512	0.000272987	7.8e-11	CYP24A1	32862
rs35136575	19	45439163	C	G	0.758824	0.810615	-0.00450284	0.00029783	1.2e-55	APOC1P1	4519
rs12327774	19	10372965	C	G	0.825901	0.965061	-0.00227448	0.000309631	2.6e-14	MRPL4	2234
rs17532371	13	41635301	C	G	0.925036	0.996371	0.00436594	0.000441352	1.2e-24	ELF1	222
rs75398587	10	103946480	C	G	0.931024	0.993349	0.00865039	0.000457075	2.6e-83	NOLC1	22851
rs76157475	19	42538896	C	G	0.971038	1	-0.00421575	0.000687404	1.8e-10	GRIK5	31062
rs572633548	16	83991580	C	G	0.996478	0.960878	0.0131587	0.00199447	1.2e-11	NA	NA
rs116921376	19	41333726	C	G	0.997963	0.943451	-0.0192276	0.00263124	3.8e-12	CYP2A6	15720
rs182906393	16	83989527	C	G	0.99824	0.982174	0.0178201	0.00278725	1.9e-11	OSGIN1	2682
rs6542680	2	3640142	C	T	0.180114	0.980858	0.00291662	0.000303015	2.5e-23	COLEC11	2280
rs687339	3	135932359	C	T	0.228354	0.996981	-0.00377204	0.000276141	1e-44	MSL2	17181
rs292623	7	134911784	C	T	0.259528	0.989005	-0.00247617	0.00026532	7.1e-23	STRA8	4947
rs642112	1	42453317	C	T	0.267273	0.991118	0.00177987	0.000258542	3.6e-12	HIVEP3	48289
rs4646248	8	18260355	C	T	0.285156	0.997926	-0.00165898	0.000256257	4.9e-11	NAT2	1629
rs28590228	19	47581242	C	T	0.31652	0.999748	0.00182983	0.000247808	5.4e-14	ZC3H4	13795
rs2041081	2	199243372	C	T	0.354562	0.995086	-0.00299873	0.0002414	3.6e-36	LINC01923	3550
rs112905931	1	896271	C	T	0.356771	0.968104	-0.00152735	0.000241898	4.6e-11	KLHL17	307
rs2393791	12	121423956	C	T	0.379307	1	0.00701934	0.000238876	5.1e-202	HNF1A	7585
rs6440133	3	142766744	C	T	0.380015	0.992166	0.00185128	0.000239067	2.5e-15	U2SURP	12824
rs10409243	19	10332988	C	T	0.398384	0.968722	0.00232989	0.000238694	2.1e-23	S1PR2	879
rs5751777	22	24267047	C	T	0.413464	1	0.00222094	0.000235935	1.4e-22	MIF-AS1	25929
rs3918253	20	44639511	C	T	0.417903	0.998551	-0.0024335	0.000235489	1e-26	MMP9	1964
rs1048013	2	204154552	C	T	0.444423	1	-0.00267427	0.000232458	6.7e-30	CYP20A1	16012
rs35135885	7	65475734	C	T	0.450324	0.990707	-0.00178461	0.000233821	2.6e-15	GUSB	28533
rs8046061	16	80752293	C	T	0.452593	0.990894	0.00213334	0.000233587	8.5e-21	CDYL2	86203
rs4788808	16	71615613	C	T	0.478926	0.99709	0.00270742	0.000232053	1.5e-33	TAT	4617
rs516246	19	49206172	C	T	0.491904	1	0.0136356	0.000231579	0	LOC105447645	465
rs777359	2	166555888	C	T	0.510198	0.995891	-0.00189518	0.000230838	8.1e-17	CSRNP3	9970
rs4802202	19	44371021	C	T	0.519994	0.998189	0.00180957	0.000231293	1.6e-15	ZNF404	5496
rs7641195	3	132202013	C	T	0.538028	0.998577	-0.00228674	0.000232718	8.5e-23	DNAJC13	55864
rs6919004	6	7215541	C	T	0.553393	0.998024	0.00189299	0.000231962	1.1e-18	RREB1	36673
rs2919872	2	88428571	C	T	0.55918	0.97099	0.00250216	0.000235417	1.4e-26	FABP1	989
rs8736	19	54677189	C	T	0.562378	0.993491	-0.00571671	0.000233544	8e-137	MBOAT7	80
rs2299142	7	42061523	C	T	0.570494	0.98816	-0.00152348	0.000235283	1.4e-11	GLI3	60975
rs4712253	6	15526417	C	T	0.60032	0.986444	0.0020663	0.000236298	4e-18	DTNBP1	2616
rs76703526	1	1672715	C	T	0.609757	0.88416	0.00162071	0.00024832	5.6e-11	SLC35E2A	4724
rs9955671	18	5962363	C	T	0.618337	0.99537	0.00157348	0.000239606	5.8e-11	L3MBTL4	7658
rs2834963	21	36921259	C	T	0.638523	0.994894	0.00194455	0.000242658	2.4e-15	LOC100506403	31804
rs4822983	22	29115066	C	T	0.674696	0.99883	0.00218337	0.000248603	6.5e-19	CHEK2	22743
rs9365682	6	158414308	C	T	0.691698	0.964901	-0.00172471	0.000253764	6e-13	SYNJ2-IT1	7831
rs2298058	13	95248566	C	T	0.69325	0.995105	-0.00509063	0.000252124	6.4e-92	TGDS	159
rs13225347	7	72976048	C	T	0.718122	0.998251	0.00304909	0.0002575	1.7e-33	BCL7B	4027
rs72766551	16	4348580	C	T	0.753377	0.99458	0.00199356	0.000269684	5.8e-14	GLIS2	16182
rs3741414	12	57844049	C	T	0.7586	0.999149	0.00195465	0.000270519	2.8e-13	INHBC	1797
rs2278222	5	178581797	C	T	0.763434	0.996028	0.00191542	0.000273057	5.6e-11	ADAMTS2	4121
rs2075710	19	1106845	C	T	0.770178	1	-0.00196417	0.000274807	4.3e-12	GPX4	66
rs75999022	7	107017135	C	T	0.773475	0.998674	0.00284435	0.000276986	1.1e-25	GPR22	93367
rs11216938	11	118514625	C	T	0.773911	0.998107	0.00381696	0.000276336	7.3e-38	MIR6716	93
rs62065453	17	43573419	C	T	0.774564	0.993222	0.00232221	0.000277807	1.8e-17	PLEKHM1	5331
rs60884900	18	77223426	C	T	0.788282	0.906934	0.00205022	0.000298436	1.1e-11	NFATC1	6590
rs666727	12	111989658	C	T	0.796282	0.998942	0.00407213	0.000287231	9.2e-46	ATXN2	47462
rs1055229	2	208531683	C	T	0.797723	0.982829	-0.00190204	0.000289015	1.1e-10	LINC01857	66
rs469721	1	91530001	C	T	0.803609	0.992162	-0.00188638	0.00028777	1.8e-11	ZNF644	42188
rs55714927	17	7080316	C	T	0.80928	1	-0.0127645	0.000294386	0	ASGR1	2374
rs117068593	14	93118229	C	T	0.810387	0.990734	0.00298123	0.000297017	1.1e-25	RIN3	37111
rs7646106	3	5257971	C	T	0.825685	0.994124	-0.00210192	0.000305887	1.4e-11	EDEM1	3673
rs2038760	6	2680732	C	T	0.829235	0.981061	0.00242736	0.000308443	2.5e-15	MYLK4	16861
rs180029	1	109633973	C	T	0.830731	0.991667	0.00293736	0.000304817	2.9e-24	TMEM167B	587
rs11672227	19	41276886	C	T	0.838018	0.992068	0.00300468	0.000314346	1.1e-22	MIA	4179
rs1318175	15	58586129	C	T	0.84037	0.989589	-0.00348497	0.000318117	3.8e-30	AQP9	108018
rs11075921	16	72132129	C	T	0.841364	0.996496	-0.00546168	0.000317374	1.4e-70	TXNL4B	3851
rs57171876	19	54678818	C	T	0.850314	0.935173	-0.00268405	0.000333446	4.5e-16	MBOAT7	1709
rs2706762	2	70488470	C	T	0.850468	1	0.00254313	0.000322935	8.7e-16	PCYOX1	3201
rs144160547	10	104580279	C	T	0.856654	0.983029	0.00435779	0.000333631	2.4e-41	WBP1L	4262
rs6029131	20	39103914	C	T	0.862118	0.994954	0.00284939	0.000336959	7.3e-18	MAFB	210574
rs62130312	19	49105126	C	T	0.867698	0.989897	-0.00314999	0.000341938	5.4e-20	FAM83E	1269
rs73081024	20	3210657	C	T	0.87376	0.984273	-0.00232278	0.000351192	1.1e-10	ITPA	2561
rs71405688	15	90743886	C	T	0.880809	0.98756	-0.00277863	0.00035989	1.2e-16	SEMA4B	676
rs5757184	22	39019853	C	T	0.884497	1	-0.00222216	0.000363303	1.9e-10	FAM227A	32545
rs34324830	1	93087855	C	T	0.887102	0.988426	0.00282307	0.000360345	1.9e-15	EVI5	113602
rs9826148	3	114464858	C	T	0.89056	0.988378	0.00269065	0.000372581	5.4e-13	MIR4796	2485
rs148702283	16	30652427	C	T	0.894548	0.995015	0.00332394	0.000378895	2.1e-18	PRR14	9672
rs117199990	8	19820916	C	T	0.899177	0.99931	0.00277628	0.000383878	2.1e-13	LPL	3855
rs62560863	9	34081331	C	T	0.899364	0.992729	0.00279302	0.000378476	2.1e-14	DCAF12	5054
rs1013703	22	32144879	C	T	0.90006	0.998454	0.00261162	0.000388168	1.2e-11	PRR14L	1240
rs12150338	17	1634104	C	T	0.908893	1	0.00341816	0.000402624	4.3e-17	WDR81	5979
rs4916009	1	65371418	C	T	0.909452	1	-0.00297649	0.000396281	2.1e-14	JAK1	60815
rs113670117	14	36099366	C	T	0.91189	1	0.00292996	0.000408854	3.4e-12	RALGAPA1	91804
rs76101349	17	4902473	C	T	0.912119	0.992693	-0.00247145	0.000409661	3.2e-09	KIF1C	1228
rs190896281	4	87806855	C	T	0.912308	0.999149	-0.0025325	0.000409703	5.3e-11	C4orf36	1607
rs12120849	1	68062148	C	T	0.914643	0.992113	0.00264169	0.000408029	4.6e-11	GADD45A	88736
rs7412	19	45412079	C	T	0.919779	1	-0.00316229	0.000424837	1.6e-14	APOE	572
rs2446624	1	161619361	C	T	0.921001	0.950613	-0.00420396	0.000429082	2.2e-22	FCGR2B	13544
rs4468717	18	3457606	C	T	0.922229	1	0.00297186	0.000433625	3.1e-12	TGIF1	801
rs58542926	19	19379549	C	T	0.925249	1	0.010653	0.000438878	1.7e-134	TM6SF2	4373
rs12208357	6	160543148	C	T	0.929877	0.990853	-0.00353361	0.000453363	6.6e-16	SLC22A1	285
rs75403547	16	4940443	C	T	0.930244	0.998053	0.00267586	0.000454984	3.3e-09	PPL	7935
rs12216896	9	136058188	C	T	0.934095	0.910831	0.0236735	0.00047914	0	GBGT1	18886
rs2229738	11	68562328	C	T	0.934324	1	-0.00300101	0.000466505	3.3e-12	CPT1A	39977
rs111651834	18	59997015	C	T	0.945577	0.96826	-0.00306305	0.000519687	1.6e-08	TNFRSF11A	4472
rs12954567	18	60046204	C	T	0.950072	1	-0.003772	0.00053357	2.8e-12	TNFRSF11A	8740
rs12944963	17	66446759	C	T	0.963758	1	0.00370734	0.000618312	1.8e-09	ARSG	1402
rs60586860	17	47946055	C	T	0.96499	0.993045	-0.00719785	0.000630631	5.5e-28	FLJ45513	19855
rs1800961	20	43042364	C	T	0.968996	1	0.00420032	0.000669147	9.9e-11	MIR3646	5520
rs56194415	20	39078542	C	T	0.972116	0.974274	0.00413151	0.000713368	1.9e-09	MAFB	235946
rs145526382	9	136121623	C	T	0.973542	0.963843	0.0300279	0.000724334	0	ABO	4165
rs28929474	14	94844947	C	T	0.980155	1	-0.0143178	0.000833264	1.1e-71	SERPINA1	1863
rs188247550	19	19396616	C	T	0.986868	0.909773	0.0116629	0.00105933	1.2e-30	SUGP1	9774
rs147667955	3	12450838	C	T	0.992568	0.959294	0.0144902	0.00137005	4.5e-29	PPARG	1087
rs1042311	22	46627780	C	T	0.993947	0.840179	-0.0108685	0.00163464	6.6e-12	PPARA	11873
rs551865442	1	20576670	C	T	0.998107	0.90829	0.0292604	0.00274647	2e-26	NA	NA
rs145217118	16	2158680	C	T	0.998162	1	0.0166487	0.00270769	7.3e-10	MIR6511B1	1925
rs563145081	1	19681525	C	T	0.998834	0.961066	0.0309638	0.00339452	1.3e-19	NA	NA
rs540668021	7	127540657	C	T	0.998839	0.852289	0.0353273	0.0036812	5.3e-23	NA	NA
rs3931036	16	70548297	G	A	0.0677675	1	-0.00269121	0.000460994	1.5e-10	COG4	9161
rs186286	16	72153518	G	A	0.0829053	0.983464	0.00413731	0.000423666	4.5e-24	PMFBP1	522
rs4240624	8	9184231	G	A	0.0911302	0.999165	0.0152339	0.000402082	0	LOC157273	1670
rs11648405	16	72730206	G	A	0.118946	0.978785	0.00281602	0.000361754	1.4e-15	LINC01572	31336
rs132665	22	36564170	G	A	0.158896	0.988946	-0.00346077	0.000319266	3.7e-27	APOL3	1944
rs219765	21	37836711	G	A	0.159881	0.97851	-0.00200463	0.000320199	1.4e-11	CLDN14	2055
rs1223791	1	214321081	G	A	0.162663	0.995872	0.00363586	0.000308948	9e-34	PROX1	106233
rs7450517	6	53902843	G	A	0.31073	0.992993	0.00217403	0.000249714	1.5e-17	MLIP-AS1	8774
rs11674443	2	47190873	G	A	0.324589	0.957084	0.00170905	0.000251976	1e-11	MCFD2	21878
rs1762486	1	107627697	G	A	0.341967	0.976881	0.00150968	0.000243107	1.3e-10	PRMT6	25780
rs17037239	1	117937715	G	A	0.35225	0.998478	0.0015298	0.000238562	2.9e-11	MAN1A2	27644
rs7287617	22	39897163	G	A	0.352591	0.980827	-0.00267079	0.000246165	1.6e-28	MIEF1	1058
rs4985376	16	69944335	G	A	0.372146	0.990305	-0.00153134	0.000240546	3.1e-12	WWP2	26
rs7966590	12	570840	G	A	0.416591	1	-0.00626099	0.00023493	2.7e-162	B4GALNT3	1735
rs2161037	2	169893419	G	A	0.454342	0.982277	0.00467197	0.000233731	2.7e-92	ABCB11	5584
rs4764086	12	14568452	G	A	0.471066	0.999278	-0.00164474	0.000231596	9.8e-13	ATF7IP	30237
rs2409091	8	8654057	G	A	0.525198	0.995154	-0.00402452	0.000232106	1.3e-66	MFHAS1	13192
rs6749773	2	48642541	G	A	0.533637	0.994847	0.00170372	0.000233383	9.7e-16	PPP1R21	25364
rs9932007	16	53456661	G	A	0.533766	0.995651	0.00174963	0.000232707	4.1e-15	RBL2	11722
rs4728142	7	128573967	G	A	0.551843	1	-0.00171276	0.000233072	6.5e-14	IRF5	3119
rs10464592	7	96230686	G	A	0.559175	0.993842	-0.00225254	0.000233895	7.9e-23	SEM1	20283
rs2460448	16	89700881	G	A	0.562682	0.992237	-0.00174204	0.000234907	4.2e-14	DPEP1	3959
rs7949566	11	126285301	G	A	0.577333	1	-0.00756561	0.000233768	2.1e-236	ST3GAL4	764
rs12730935	1	154419892	G	A	0.592278	0.994096	0.00378274	0.000232068	2.1e-61	IL6R	9330
rs6741180	2	113844384	G	A	0.609504	1	-0.00265972	0.00023645	4.2e-30	IL1F10	10964
rs17721822	20	6469596	G	A	0.639929	0.989601	0.00171622	0.000242606	3.5e-12	CASC20	39511
rs35013847	10	96652320	G	A	0.649637	0.997019	-0.00211983	0.000242539	6.2e-20	CYP2C19	37015
rs8014854	14	92550658	G	A	0.656277	0.999698	0.00147859	0.000244473	3.6e-11	ATXN3	22269
rs38147	7	20052543	G	A	0.661753	0.992169	-0.00150456	0.000245574	4.5e-11	LOC101927668	93939
rs202155306	19	49211144	G	A	0.668407	0.742208	0.0126941	0.000285425	0	FUT2	1935
rs7950422	11	102107745	G	A	0.679025	0.907457	0.001754	0.0002596	9.9e-12	YAP1	3589
rs11663201	18	77218855	G	A	0.68544	1	0.00197434	0.000250108	3.5e-15	NFATC1	11161
rs4575545	16	79755446	G	A	0.693762	0.988387	-0.00570906	0.000252655	6e-114	MAFTRR	237
rs2290846	4	151199080	G	A	0.713074	1	0.00264842	0.000256169	2.2e-26	LRBA	13269
rs4471106	9	5629133	G	A	0.713721	0.982553	-0.00423401	0.000253279	2.5e-64	RIC1	14
rs4413892	9	139330158	G	A	0.71445	0.998995	-0.0032233	0.000251228	2.4e-42	INPP5E	4140
rs11554159	19	18285944	G	A	0.729378	1	0.0024878	0.000259587	4.1e-22	IFI30	1321
rs2436854	8	103826037	G	A	0.73614	0.997383	0.00192583	0.000262539	9.3e-14	GASAL1	2594
rs3788338	22	23412058	G	A	0.736948	1	-0.00180681	0.000263832	1.2e-13	GNAZ	647
rs219779	21	37833751	G	A	0.737294	0.997534	0.00200977	0.000264051	7.2e-16	CLDN14	831
rs171448	3	155542081	G	A	0.745348	0.999385	0.00160653	0.000265989	7.3e-11	SLC33A1	2219
rs10963680	9	18629283	G	A	0.756512	0.980653	-0.00190278	0.000266336	3.2e-11	ADAMTSL1	55670
rs6080303	20	16554546	G	A	0.756735	0.987597	-0.00202288	0.000271996	2e-13	KIF16B	452
rs73566945	9	139327599	G	A	0.784702	0.814414	-0.00324149	0.000306211	3.1e-28	INPP5E	4526
rs1317617	10	81096589	G	A	0.805375	0.997477	-0.00215401	0.000291902	6e-14	PPIF	10636
rs3757868	7	100482720	G	A	0.817289	0.998778	-0.00278212	0.000299565	7.8e-21	SRRT	3566
rs603424	10	102075479	G	A	0.828063	1	0.00366613	0.000306987	3.7e-35	PKD2L1	14507
rs41280463	4	154191226	G	A	0.834769	0.999276	0.00252201	0.000311883	9.9e-17	TRIM2	6202
rs59742698	18	56147831	G	A	0.834969	0.950892	-0.0026639	0.000321416	1.7e-17	ALPK2	651
rs41523449	19	35537706	G	A	0.836004	0.913952	0.00205125	0.000325403	1.9e-11	HPN	6296
rs41271779	6	24425447	G	A	0.844709	1	-0.0136339	0.000317855	0	GPLD1	615
rs73257868	20	39634704	G	A	0.84525	0.997269	0.00245806	0.000321334	1e-13	LOC100128988	19333
rs62183547	2	172372438	G	A	0.847949	0.977073	-0.00217456	0.00032436	7.5e-12	CYBRD1	6305
rs550510	17	46926615	G	A	0.853354	1	-0.00242779	0.000326919	1.8e-14	CALCOCO2	15993
rs10434761	5	115160053	G	A	0.85433	0.989571	-0.00251522	0.000330158	2.2e-14	ATG12	3844
rs112938712	20	30633079	G	A	0.859117	0.985124	0.00261035	0.000335692	3.8e-14	HCK	6966
rs10232322	7	134548868	G	A	0.85974	0.985132	0.00217944	0.000334892	8.4e-12	CALD1	27283
rs2432561	16	83982670	G	A	0.864519	0.988839	-0.00197501	0.000340452	6.4e-10	OSGIN1	4175
rs62463430	7	72414219	G	A	0.867192	0.959138	0.00233858	0.00034801	1.3e-10	NSUN5	3918
rs61237993	9	34130435	G	A	0.872322	0.996708	0.00271179	0.000340673	3.8e-16	DCAF12	3738
rs10490694	2	165548569	G	A	0.879815	0.998248	-0.00242908	0.000354879	3.4e-12	SNORA70F	4281
rs5755811	22	36039158	G	A	0.880602	0.997082	-0.00238496	0.000358625	3.2e-11	APOL6	5335
rs62140396	2	28246841	G	A	0.883509	0.999797	-0.00358186	0.000359749	5.2e-25	MIR4263	27524
rs6065217	20	38858347	G	A	0.885425	0.994993	0.00213345	0.000364826	3.7e-10	LINC01370	221175
rs76336747	1	101648318	G	A	0.886222	0.989651	-0.00236454	0.000359331	2.1e-11	LOC101928370	52111
rs73062686	19	54674478	G	A	0.886603	0.9916	-0.00597479	0.000364968	2.5e-59	TMC4	2377
rs11078312	17	2600186	G	A	0.891479	1	0.00273816	0.000371519	7.4e-14	MIR6776	3972
rs73224503	7	96165694	G	A	0.892495	0.985792	0.00220865	0.000375881	4.6e-09	SEM1	32858
rs77680021	17	7124506	G	A	0.901135	1	-0.0112722	0.000387592	2e-192	DLG4	1136
rs72801474	5	132444128	G	A	0.907928	1	0.00353551	0.000401187	1.1e-18	HSPA4	1986
rs79158370	9	136182159	G	A	0.908971	0.988849	0.0181878	0.000395901	0	SURF6	13453
rs12594571	15	58544644	G	A	0.910044	0.989581	0.0032413	0.000406811	8.2e-16	AQP9	66533
rs10201242	2	158464849	G	A	0.926299	0.988669	0.00357545	0.000443103	3.3e-16	ACVR1C	10776
rs34718390	15	58682690	G	A	0.933022	0.944728	0.00450648	0.000477171	9.1e-21	LIPC	41500
rs117646332	17	7656668	G	A	0.937035	0.973185	-0.00596451	0.000482238	3.1e-34	RPL29P2	970
rs117630426	18	55107177	G	A	0.943388	0.988029	0.0033764	0.000504339	5.2e-11	ONECUT2	4571
rs35665085	22	17625915	G	A	0.943979	1	-0.00321261	0.000504776	8.1e-12	HDHD5	7505
rs34952318	20	11177055	G	A	0.950947	1	-0.00399424	0.000544375	4.2e-14	LOC339593	70252
rs71378512	16	410178	G	A	0.952691	0.808545	-0.00422602	0.000605494	2.2e-11	MRPL28	6791
rs111878400	20	56100412	G	A	0.954397	0.961837	-0.00430137	0.000566295	1.5e-14	CTCFL	215
rs28570619	19	33517152	G	A	0.954786	0.996363	-0.00721969	0.000556108	3.8e-43	RHPN2	38643
rs78060698	19	5832773	G	A	0.958119	0.990532	-0.00443643	0.000577375	1.2e-15	FUT6	2136
rs113017476	2	31989359	G	A	0.961283	0.981379	0.00378681	0.000603515	3.3e-11	LINC01946	29531
rs2207132	20	39142516	G	A	0.966633	1	-0.00807159	0.00064621	1.3e-36	MAFB	171972
rs4767896	12	120887513	G	A	0.971433	0.99305	-0.00535822	0.000695522	6.7e-15	GATC	3266
rs111417555	17	7206689	G	A	0.975534	0.958742	-0.00910778	0.00076503	1.2e-32	EIF5A	3629
rs62621812	7	127015083	G	A	0.979683	0.943231	0.0127821	0.000845286	1.3e-52	ZNF800	4986
rs78444298	1	184672098	G	A	0.980484	1	0.00938611	0.000829117	5.9e-31	EDEM3	12726
rs546237846	17	7060891	G	A	0.990547	0.454495	-0.0246063	0.00177064	9.6e-46	NA	NA
rs187345738	17	6968172	G	A	0.992322	0.830735	-0.056848	0.00144798	0	CLEC10A	9684
rs147251034	16	83999565	G	A	0.993246	1	0.0102106	0.00141415	9.8e-14	OSGIN1	373
rs200489612	17	7106378	G	A	0.994771	0.855156	-0.134758	0.00173134	0	DLG4	2129
rs148636069	17	7119520	G	A	0.995412	0.923382	-0.0111798	0.00177476	1.1e-11	ACADVL	924
rs529876271	1	21092709	G	A	0.995902	0.752834	0.0701958	0.00204405	9.1e-276	NA	NA
rs189870893	1	23012425	G	A	0.997069	0.818032	0.0289566	0.00232634	2.3e-35	C1QB	24295
rs528985812	1	24158897	G	A	0.997627	0.836902	0.0188304	0.00255064	7.9e-15	NA	NA
rs74462532	1	23654587	G	A	0.997801	0.913753	0.0171499	0.00253299	2.7e-12	HNRNPR	16191
rs8064701	17	47789865	G	C	0.12502	0.994825	0.00215333	0.000349993	1.3e-09	FAM117A	2171
rs6909279	6	151895456	G	C	0.403858	0.992472	0.00166765	0.0002353	2.5e-14	CCDC170	46873
rs10995578	10	65429738	G	C	0.534951	0.992639	-0.00366014	0.000232086	2.4e-58	REEP3	44849
rs2274224	10	96039597	G	C	0.565176	1	0.00185683	0.000233231	3.7e-15	PLCE1-AS1	550
rs3011	1	220085453	G	C	0.630626	0.989628	-0.00162006	0.000236707	4.9e-12	SLC30A10	2153
rs10991460	9	107774003	G	C	0.653967	0.997179	-0.00145756	0.000239134	1.3e-10	ABCA1	83566
rs189174	3	119818585	G	C	0.661716	0.990863	-0.00215722	0.000245791	2.3e-19	GSK3B	5290
rs35267807	10	46202429	G	C	0.694846	0.988263	0.00231485	0.000252048	1.2e-20	AGAP10P	7600
rs72804857	2	27161476	G	C	0.858905	0.997261	-0.00292788	0.000331293	2.2e-18	DPYSL5	11744
rs3800461	6	34616322	G	C	0.885294	1	0.00297436	0.000362095	8.1e-18	LOC101929243	47609
rs74454549	2	203152767	G	C	0.887519	0.999316	-0.00275596	0.000364727	3.2e-14	SNORD11B	3273
rs11859996	16	79734377	G	C	0.913818	0.930514	-0.00466449	0.000428098	2.9e-28	MAFTRR	20832
rs62641783	9	136130653	G	C	0.931821	0.653681	-0.0145016	0.000557284	3.2e-154	ABO	4865
rs141002682	22	38240368	G	C	0.942771	0.940494	0.00308842	0.000515997	4.4e-10	MIR658	11
rs3760353	17	7019049	G	C	0.944653	0.996586	0.00402916	0.000506641	7.1e-15	ASGR2	918
rs146326139	12	124157175	G	C	0.986365	0.962229	-0.0081729	0.00101604	1.1e-16	TCTN2	1515
rs1021956	4	148979174	G	T	0.184164	0.990362	-0.00417562	0.000299811	1.8e-43	ARHGAP10	14754
rs2618566	20	17844684	G	T	0.339673	1	0.0018939	0.00024519	3.5e-15	SNX5	77560
rs252761	5	77380723	G	T	0.412075	0.985959	-0.00163263	0.000236702	2.5e-13	AP3B1	82573
rs2338222	5	71727922	G	T	0.546522	0.992424	0.00179752	0.000233799	3.2e-14	ZNF366	7810
rs116809741	4	77197521	G	T	0.551028	0.92475	-0.00196876	0.000241768	7.9e-16	FAM47E	7416
rs1966384	10	116627910	G	T	0.604219	0.99269	-0.00198536	0.000236865	2.2e-16	FAM160B1	3435
rs17429745	4	106038169	G	T	0.688824	0.984982	0.00238422	0.000251495	2.5e-23	TET2	28863
rs56276813	1	205730573	G	T	0.732157	0.997922	-0.00201918	0.000257075	1.7e-14	RAB29	6541
rs2836881	21	40466299	G	T	0.733471	0.996189	0.00242032	0.000263581	3.6e-22	PSMG1	80396
rs11048470	12	26487283	G	T	0.733627	0.990926	0.00214498	0.000262722	2.4e-16	ITPR2	1002
rs76669111	10	5245780	G	T	0.844845	0.998255	-0.00291036	0.000319576	1.6e-21	AKR1C4	6980
rs11540050	7	44240664	G	T	0.949986	0.990121	0.0037062	0.000533388	1.9e-12	YKT6	87
rs2306769	16	4746783	G	T	0.991906	0.9731	0.00893595	0.00131002	1.7e-12	ANKS3	271
rs7740107	6	130374461	T	A	0.263941	0.996647	-0.00166669	0.000261172	1.2e-11	L3MBTL3	33672
rs2183745	9	104219175	T	A	0.3247	0.97458	0.00595581	0.000245243	1.5e-133	TMEM246-AS1	11546
rs764036	19	3755266	T	A	0.46329	0.998588	-0.00205399	0.000231651	5.5e-18	TJP3	4454
rs113103566	9	136249522	T	A	0.469951	0.724695	0.00891442	0.000266708	1.5e-254	SURF4	4701
rs11210918	1	44240533	T	A	0.57699	0.997383	0.00238426	0.000230736	1.1e-26	LOC101929592	47518
rs1372448	8	129950323	T	A	0.621343	0.991267	-0.00171648	0.000239353	7.7e-13	LINC00976	14802
rs62193162	2	242268436	T	A	0.640024	0.999218	0.00193963	0.000240389	8.6e-16	SEPTIN2	12856
rs28713678	9	98299678	T	A	0.655799	0.993278	0.00171456	0.000239576	7.7e-13	PTCH1	20338
rs498936	11	75454878	T	A	0.842349	0.99882	0.00246929	0.000316949	2.1e-16	MOGAT2	10880
rs2970818	12	4606168	T	A	0.89705	1	0.0047468	0.000381019	3.6e-36	C12orf4	9267
rs41282145	9	104249507	T	A	0.97754	0.947232	-0.013449	0.000786922	5.2e-73	TMEM246	51
rs117080418	19	50025208	T	A	0.989388	0.919081	-0.00793424	0.00117013	9.2e-12	FCGRT	4478
rs799157	7	73020301	T	C	0.0435903	1	0.00499776	0.000567392	3e-20	MLXIPL	12769
rs476934	9	104186503	T	C	0.121848	0.996274	0.00548392	0.000347662	9.1e-58	ALDOB	3661
rs2021309	20	60728038	T	C	0.13942	0.999341	-0.0024644	0.000334796	2.6e-13	SS18L1	9213
rs1535027	20	17850778	T	C	0.153266	0.977172	0.00198578	0.000325364	1.7e-09	SNX5	71466
rs2547239	19	48382157	T	C	0.16545	0.998072	0.00283549	0.000310354	2.9e-20	SULT2A1	7416
rs6507937	18	47164926	T	C	0.177243	0.997847	0.00269789	0.000305222	8.7e-19	LIPG	39371
rs194491	5	72320403	T	C	0.1813	0.962941	0.00206217	0.000306334	1.6e-10	FCHO2	65947
rs2191030	3	45910946	T	C	0.227359	0.975662	0.00216619	0.000279541	5.6e-17	CCR9	17050
rs2460383	2	135014126	T	C	0.229999	0.985942	0.00356066	0.00027578	6.9e-38	MGAT5	2483
rs11152071	18	56087417	T	C	0.242923	0.991043	0.00322162	0.000271857	5.7e-35	NEDD4L	18644
rs445810	5	81731077	T	C	0.265588	0.988013	-0.00239886	0.000263763	5.4e-20	ATP6AP1L	115325
rs10787429	10	113949664	T	C	0.274137	0.994012	0.00374561	0.000259917	1.5e-49	GPAM	6140
rs1609829	1	180909061	T	C	0.296461	0.981912	-0.00215456	0.000251105	2e-18	KIAA1614-AS1	9766
rs930900	12	53727545	T	C	0.310455	0.99745	-0.00327436	0.000250337	9.5e-42	SP7	2016
rs2107717	7	98005398	T	C	0.320363	1	0.00194979	0.00024801	8.2e-16	BAIAP2L1	25005
rs710913	1	39989926	T	C	0.358603	0.997689	0.00245947	0.000237692	2.4e-26	PPIEL	1974
rs4410790	7	17284577	T	C	0.368622	1	0.00163958	0.000240665	4.1e-11	AHR	53699
rs273960	7	137597005	T	C	0.38373	0.993708	-0.0015988	0.000238791	2.1e-12	CREB3L2	567
rs2414098	15	51537806	T	C	0.386095	0.988196	0.00206267	0.000239979	1.4e-19	CYP19A1	1693
rs2043085	15	58680954	T	C	0.387676	1	-0.00427233	0.000238326	1.5e-73	LIPC	43236
rs10843403	12	29540309	T	C	0.390847	0.986074	0.00154468	0.000238531	8.4e-12	OVCH1-AS1	1918
rs1260326	2	27730940	T	C	0.395387	1	0.00614907	0.000236005	1.2e-155	GCKR	11234
rs2812357	9	34655436	T	C	0.418413	0.991154	-0.00150441	0.000231344	2e-11	IL11RA	1542
rs56113850	19	41353107	T	C	0.422392	0.993876	0.00514087	0.000233429	1.6e-108	CYP2A6	3246
rs2272662	8	145639726	T	C	0.422533	1	0.00415092	0.000234474	6e-70	SLC39A4	756
rs1890896	10	93641757	T	C	0.471906	0.993554	0.00196897	0.000232054	4.4e-18	TNKS2	16524
rs2241878	2	234183718	T	C	0.476213	0.999772	-0.00162545	0.000230963	2.7e-13	SCARNA5	654
rs6573778	14	24872209	T	C	0.481443	0.986655	-0.00358976	0.000233519	1.4e-54	NYNRIN	4000
rs6421984	11	305619	T	C	0.486126	1	-0.00539045	0.000231465	8.4e-124	IFITM2	2488
rs5771222	22	50445704	T	C	0.504694	0.993119	0.0013949	0.00023352	9.6e-11	IL17REL	5491
rs3974481	4	103877991	T	C	0.512711	0.994266	0.00179372	0.000232197	1.5e-15	SLC9B1	55906
rs10037512	5	88354675	T	C	0.530097	1	-0.00232918	0.000232382	1.5e-23	MEF2C-AS1	26481
rs2535627	3	52845105	T	C	0.536866	0.99376	0.00172445	0.000233126	3.2e-12	ITIH4	1873
rs7855852	9	124012631	T	C	0.538378	0.986232	0.00144857	0.000229348	9.8e-12	GSN	17809
rs9843214	3	98540931	T	C	0.550688	0.998953	0.00240509	0.000233175	4.2e-26	DCBLD2	26146
rs4782366	16	88524298	T	C	0.564283	0.983658	-0.00161319	0.000235206	1.3e-11	ZFPM1	4610
rs6898290	5	158513546	T	C	0.5719	0.995211	-0.00201993	0.000234541	1.5e-16	EBF1	11419
rs11624069	14	103563547	T	C	0.590315	0.997907	-0.00219078	0.000236255	2.5e-23	EXOC3L4	2934
rs56188865	1	247606276	T	C	0.627338	0.994483	0.00254815	0.000236302	1.3e-27	NLRP3	6131
rs62280667	3	101084604	T	C	0.661291	0.998071	0.00227904	0.00024494	1.6e-20	SENP7	6093
rs6602909	13	114551993	T	C	0.672927	0.995055	-0.00166666	0.000247968	1.7e-10	GAS6-AS1	6178
rs11007165	10	28916893	T	C	0.723297	0.996867	-0.00160063	0.000258529	3.5e-11	WAC	4851
rs563028852	19	54672549	T	C	0.728905	0.84747	-0.00470039	0.000281698	2.5e-63	NA	NA
rs6503238	17	9582214	T	C	0.756709	0.983502	0.00286797	0.000271876	6.9e-27	USP43	33360
rs6822283	4	83218230	T	C	0.767901	0.997241	0.00186815	0.000274077	2.9e-11	HNRNPD	55421
rs61963086	13	42392341	T	C	0.768371	0.999239	-0.00177326	0.000274622	1.4e-11	VWA8	98868
rs7901425	10	130888067	T	C	0.773311	1	0.00195773	0.000276051	6.6e-13	LINC02667	173532
rs1574115	3	121469225	T	C	0.778593	0.998531	-0.00175267	0.000279122	1.3e-10	GOLGB1	610
rs11866656	16	58631332	T	C	0.784516	0.996848	0.00183005	0.000282128	1.4e-10	CNOT1	32399
rs10430891	11	16362933	T	C	0.787589	0.990026	0.00238682	0.000283444	2.4e-18	SOX6	15160
rs12895249	14	73712922	T	C	0.797658	0.97186	-0.00205025	0.000292745	8.3e-12	LOC101928123	212
rs72759286	9	126985858	T	C	0.801027	0.990828	0.00191662	0.000285686	1e-10	NEK6	34027
rs17265513	20	39832628	T	C	0.801479	1	0.00268226	0.000290974	2.5e-20	ZHX3	25533
rs2465956	2	109065004	T	C	0.809888	0.998502	0.00241309	0.000293655	2e-16	GCC2	658
rs11078597	17	1618363	T	C	0.813561	1	0.00419761	0.000296779	2.6e-44	MIR22	1081
rs9302635	16	72144174	T	C	0.817956	0.997202	-0.00565172	0.000300398	3.4e-83	DHX38	2638
rs6457807	6	35142899	T	C	0.825912	0.998463	-0.0029603	0.000306183	4.5e-22	TCP11	33711
rs11042106	11	8896083	T	C	0.844307	0.996695	-0.00349629	0.000318626	2.8e-29	ST5	36416
rs429358	19	45411941	T	C	0.845457	1	0.00415406	0.000319221	8.2e-40	APOE	710
rs17227231	21	36436030	T	C	0.856447	0.998415	0.00198933	0.00033123	2.7e-09	RUNX1	14434
rs2728101	4	88974560	T	C	0.861146	0.997401	0.00212518	0.000334929	1.9e-11	PKD2	24370
rs60638792	16	68064472	T	C	0.872378	0.999337	-0.00344908	0.000347375	3.4e-24	DDX28	6701
rs56023600	9	5636355	T	C	0.876807	0.983837	-0.00358886	0.000348235	7.8e-25	RIC1	7236
rs2548457	19	49198336	T	C	0.8872	0.978891	-0.00861122	0.000368097	4.1e-128	FUT2	892
rs1724298	7	96647184	T	C	0.890353	0.986617	0.00259889	0.000373176	4.7e-11	DLX5	2526
rs72836345	2	111876539	T	C	0.898053	0.981101	0.0029198	0.000384526	3.8e-14	ACOXL	413
rs77617068	4	37429097	T	C	0.903228	0.995351	-0.00316432	0.000392722	1.4e-16	NWD2	21989
rs145347194	15	58670135	T	C	0.906588	0.920427	0.00298458	0.000415225	4.2e-13	LIPC	54055
rs77707292	18	56099855	T	C	0.914795	0.957636	0.00351021	0.000424607	3.3e-16	MIR122	18451
rs79128613	16	30788236	T	C	0.918881	0.998014	0.0034763	0.0004255	1.9e-15	RNF40	607
rs17762093	17	2322216	T	C	0.928257	1	-0.00334769	0.000447814	1.3e-12	METTL16	2868
rs28399607	19	45314324	T	C	0.941342	0.874176	0.00504282	0.00052288	1.2e-20	BCAM	2008
rs577721086	6	127440047	T	C	0.950324	0.971735	0.00336638	0.000537396	4.2e-12	NA	NA
rs111632154	4	1012300	T	C	0.952507	0.978021	-0.00354998	0.000549796	8.4e-12	FGFRL1	6048
rs17714046	5	180661980	T	C	0.953552	1	-0.00356848	0.000550512	1.3e-10	TRIM41	829
rs76708468	17	62206299	T	C	0.961462	1	0.00421589	0.000600642	3.4e-12	ERN1	1206
rs183134973	7	126165190	T	C	0.997031	0.836856	0.0155642	0.00231423	5.8e-12	GRM8	86538
rs1883783	1	54890956	T	G	0.430714	0.994403	-0.00143219	0.000230086	1.5e-10	SSBP3	18888
rs10716631	2	219138170	T	G	0.463748	0.925311	0.00207655	0.000240629	2.5e-18	PNKD	499
rs11931182	4	69998379	T	G	0.50368	0.99496	0.0016474	0.000231804	2.8e-12	UGT2B7	19673
rs2569444	19	51632416	T	G	0.525981	0.935482	0.00158076	0.000238052	7.7e-12	SIGLEC9	1152
rs6693447	1	2330190	T	G	0.537941	0.995692	-0.00213589	0.000228736	3.1e-21	PEX10	6051
rs34848455	2	43860614	T	G	0.589144	0.988579	0.0016392	0.00023838	1.8e-12	PLEKHH2	3785
rs1410684	6	24932256	T	G	0.627936	0.946798	0.00391777	0.000244377	3.2e-59	RIPOR2	3933
rs4655584	1	66155515	T	G	0.628994	0.996896	0.00270502	0.000235996	4.1e-30	LEPR	52338
rs111519217	10	120505454	T	G	0.646411	0.999488	-0.0016739	0.000241356	9.8e-12	CACUL1	9029
rs399970	19	57063916	T	G	0.749863	0.9937	-0.00223672	0.000266888	6.8e-17	ZFP28	589
rs78894484	7	1138721	T	G	0.761668	0.999098	-0.00172642	0.000272072	2e-11	GPER1	5269
rs56317403	10	102670196	T	G	0.796826	0.992923	0.00181913	0.000287588	1.3e-10	SLF2	2524
rs112995489	17	43563305	T	G	0.826387	0.957482	0.00249683	0.000312447	5.6e-16	PLEKHM1	4783
rs79864192	20	62592903	T	G	0.829112	0.991787	0.00228754	0.000309386	1.6e-14	UCKL1-AS1	4564
rs10838682	11	47278298	T	G	0.854882	0.850582	-0.00221099	0.000355931	1.4e-10	NR1H3	960
rs17687445	16	79683030	T	G	0.879164	0.994855	-0.00357093	0.000355944	7.9e-24	MAF	48395
rs1499279	5	52106278	T	G	0.958844	0.992197	0.00526459	0.000585813	3.1e-21	PELO	6399
rs78173576	17	7217099	T	G	0.963656	1	-0.0115587	0.000617543	1.4e-80	GPS2	1119
Nearest genes are annotated using UCSG within 1MB distance from SNP. Linear mixed model was used to test association of each SNP with liver enzyme.
SNP: Single Nucleotide polymorphism; ALLELE1: coded allele; ALLELE2: second allele; A1FREQ: Allele frequency for the coded allele; SE: standard error

## Sheet: ST3-ALT-discovery
Supplementary Data3 - Genetic variants associated with ALT within the UKB based on BOLT LMM and GCTA at P<1*10-8.
SNP	CHR	BP	ALLELE1	ALLELE2	A1FREQ	INFO	BETA	SE	P.value	Nearest Gene	distance
rs132631	22	36542194	A	C	0.167299	0.997866	-0.00854387	0.000520459	7.1e-60	APOL3	5817
rs554146	19	7962429	A	C	0.294499	0.973987	0.00316947	0.000431512	1.4e-13	LRRC8E	4473
rs35088884	4	69357050	A	C	0.344891	0.979486	0.00259229	0.000412463	8.3e-11	TMPRSS11E	6273
rs7247349	19	33887160	A	C	0.502896	1	0.00379301	0.000388466	2.7e-22	PEPD	9304
rs4647222	3	37042960	A	C	0.542862	0.997915	0.00299979	0.00039181	4e-15	MLH1	8119
rs5852449	3	124927668	A	C	0.649747	0.91236	-0.00322493	0.000426409	1.8e-14	SLC12A8	2575
rs514659	9	136142203	A	C	0.683132	1	-0.00486569	0.000416777	1.4e-32	ABO	8415
rs1801689	17	64210580	A	C	0.969563	1	-0.0145378	0.00113139	1.7e-39	APOH	2429
rs1461729	8	9187242	A	G	0.101485	0.999255	0.00901384	0.000643359	2e-44	LOC157273	4681
rs2114271	1	93876429	A	G	0.18926	1	0.00325839	0.000494971	6.8e-11	FNBP1L	37246
rs140584594	1	110232983	A	G	0.26984	1	-0.00411006	0.000434039	4e-21	GSTM1	2544
rs2642438	1	220970028	A	G	0.297417	1	-0.00676311	0.000423765	6.2e-57	MAR1	9773
rs9663238	10	70983629	A	G	0.308332	0.997384	-0.00596791	0.000421568	1.7e-47	HKDC1	3541
rs5752776	22	29108229	A	G	0.325608	0.999764	-0.00415996	0.000415156	8.5e-25	CHEK2	24498
rs12500824	4	77416627	A	G	0.353759	0.996934	0.00379655	0.000406059	3.1e-21	SHROOM3	60245
rs7599	19	36038390	A	G	0.368351	1	0.00331471	0.00040257	2e-16	TMEM147	39
rs4925546	1	247602968	A	G	0.371857	0.998788	0.00335963	0.000401569	8.2e-17	NLRP3	9439
rs805047	1	89242372	A	G	0.381407	0.994969	-0.00326396	0.000399312	5.3e-16	PKN2	59567
rs13108218	4	3443931	A	G	0.384528	0.98165	0.00306848	0.000402831	9.2e-15	HGFAC	236
rs438568	20	12958687	A	G	0.391207	0.995441	0.00353689	0.000399106	1.1e-18	LINC01722	25519
rs364585	20	12962718	A	G	0.391481	1	0.00353293	0.00039858	1.1e-18	SPTLC3	26902
rs4084164	11	62201458	A	G	0.39412	0.961333	0.00326311	0.000403818	1.1e-16	AHNAK	442
rs2267372	22	38598234	A	G	0.400194	0.998341	-0.00328828	0.000396682	3.6e-17	MAFF	233
rs1497406	1	16505320	A	G	0.420817	1	-0.00705001	0.000391978	4.7e-72	ARHGEF19	19029
rs3794701	16	3730578	A	G	0.478811	0.987919	-0.00241314	0.000391361	7e-10	DNASE1	22481
rs819140	20	32915754	A	G	0.491357	0.991804	0.00344061	0.000390736	1.6e-19	AHCY	16145
rs2954021	8	126482077	A	G	0.495031	0.99957	0.00813488	0.000388654	4.5e-98	TRIB1	31429
rs12984126	19	17842620	A	G	0.503053	0.998001	-0.00263602	0.000388501	1.3e-12	MAP1S	2703
rs1412957	20	45557065	A	G	0.57275	0.975024	-0.00249693	0.000396832	2.1e-10	EYA2	33583
rs7174367	15	79064667	A	G	0.573029	0.995245	0.00274396	0.000394509	2.3e-12	ADAMTS7	13118
rs56094641	16	53806453	A	G	0.595528	0.999523	-0.00350445	0.000396401	1.5e-18	FTO	68385
rs4976033	5	67714246	A	G	0.598154	0.969868	-0.00275662	0.00040137	1.8e-12	PIK3R1	116596
rs12824533	12	11791685	A	G	0.600933	0.973117	-0.00351627	0.000401678	3.6e-19	ETV6	11103
rs6695321	1	196675861	A	G	0.619719	0.999436	-0.00259907	0.000398444	3.4e-11	CFH	5165
rs6440123	3	142659361	A	G	0.649108	0.995741	0.00340824	0.000407472	1.5e-17	LOC100507389	2018
rs56189004	10	99086632	A	G	0.697613	0.99699	-0.00299838	0.000422984	3.1e-12	FRAT1	4959
rs10075805	5	31021358	A	G	0.719718	0.997209	0.0055883	0.000433137	3.9e-38	CDH6	172435
rs73875254	3	160029132	A	G	0.738268	0.999896	-0.00423383	0.000443412	7.2e-22	IFT80	54358
rs11666906	19	18241898	A	G	0.744157	0.998796	-0.00479824	0.000445022	4.3e-28	MAST3	20599
rs62307409	4	87269712	A	G	0.753921	0.987902	0.00339355	0.000452521	2.4e-14	MAPK10	6086
rs2511188	11	77920930	A	G	0.801251	1	0.00298876	0.000486393	2.5e-10	USP35	5349
rs11649535	16	71591526	A	G	0.831908	0.992954	-0.00315556	0.000522143	7.8e-10	TAT-AS1	7393
rs61801010	1	161542235	A	G	0.894536	0.8956	-0.00748263	0.000663434	1.6e-28	FCGR2C	8894
rs12320328	12	25408464	A	G	0.915752	0.99468	0.00415284	0.000701204	6.2e-10	KRAS	4600
rs28471687	8	72459582	A	G	0.92163	0.997191	-0.00496216	0.000723492	1.4e-12	EYA1	358
rs4074793	5	52193125	A	G	0.92472	1	-0.00550211	0.000737109	1.9e-14	ITGA1	61915
rs76118307	11	125443002	A	G	0.945243	0.992873	-0.00535642	0.000856838	8.8e-11	STT3A-AS1	2816
rs75916629	19	20213781	A	G	0.974812	0.917678	-0.00915452	0.00129219	2.4e-12	ZNF90	18190
rs132642	22	36545137	A	T	0.167826	1	-0.00852867	0.000519278	5.5e-60	APOL3	8760
rs2980682	8	6587270	A	T	0.343664	0.988537	-0.00325707	0.000410918	1.8e-15	MIR4659A	15415
rs3790459	1	156461707	A	T	0.347205	0.997201	-0.00292293	0.00040759	4.8e-13	MEF2D	1227
rs13395911	2	233520254	A	T	0.401301	0.982107	-0.00611107	0.000399326	5.1e-53	EFHD1	21940
rs7481951	11	22271870	A	T	0.412902	0.982329	-0.00293282	0.000397861	5.9e-14	ANO5	33034
rs141949189	11	118957388	A	T	0.567523	0.908907	-0.00244043	0.000410399	1.3e-09	HMBS	1309
rs2364368	3	125905080	A	T	0.582477	0.991732	-0.00247213	0.000394909	5.3e-10	ALDH1L1	5050
rs2030291	11	16251251	A	T	0.611458	0.996549	0.00251101	0.000398717	2.1e-10	SOX6	126842
rs200293726	16	79754440	A	T	0.693498	0.989404	-0.00277359	0.00042348	2e-11	MAFTRR	769
rs12450826	17	27164458	A	T	0.707087	0.948309	0.00278982	0.000437777	9.6e-11	FAM222B	5351
rs6899343	6	15502273	A	T	0.755693	0.989492	-0.00293312	0.00045362	1e-10	JARID2	20001
rs55726682	3	141890089	A	T	0.878537	0.99024	-0.00382063	0.000596423	1.3e-10	GK5	13720
rs4948099	7	56072250	C	A	0.245154	0.994658	0.00271597	0.000452303	4.4e-10	NIPSNAP2	4377
rs339969	15	60883281	C	A	0.386077	1	-0.00381502	0.000398777	1.2e-22	RORA	1445
rs4484649	8	10571491	C	A	0.395433	0.98776	0.0042804	0.000398738	3.4e-27	SOX7	9787
rs12894146	14	35164549	C	A	0.548324	0.996479	-0.00337475	0.000390779	9.9e-19	CFL2	13770
rs636672	11	78596973	C	A	0.64725	0.99626	-0.00254475	0.000407158	4.2e-10	TENM4	233099
rs72784008	16	58102550	C	A	0.748892	0.97563	0.00324696	0.000453867	7.1e-13	MMP15	21745
rs35742417	6	7247344	C	A	0.817203	1	0.00334182	0.00050298	8.5e-12	RREB1	4870
rs4835265	4	146821410	C	A	0.841885	1	-0.0096823	0.000532137	7.7e-76	ZNF827	38566
rs17138478	17	36073320	C	A	0.871232	1	0.00569442	0.000580616	4.9e-23	HNF1B	26886
rs11601507	11	5701074	C	A	0.930684	1	-0.00809281	0.000755091	2.1e-27	TRIM5	5231
rs117643180	17	7185779	C	A	0.974195	0.98583	-0.0107023	0.00123261	4.2e-18	SLC2A4	742
rs6684154	1	150981225	C	A	0.984478	0.975036	0.0150708	0.0015859	1.4e-21	PRUNE1	300
rs570805211	21	40290624	C	CT	0.365941	0.987531	-0.00256139	0.00040661	7.7e-11	NA	NA
rs8103728	19	33900257	C	G	0.329973	0.996967	0.00388974	0.000413853	1.2e-20	PEPD	22401
rs1131017	12	56435929	C	G	0.42839	0.997404	-0.0026172	0.000392877	2.9e-11	RPS26	227
rs1778793	13	28444088	C	G	0.431601	0.993036	0.00322122	0.000393587	2.8e-16	PLUT	47341
rs9788910	16	3114472	C	G	0.473624	0.975796	-0.0028759	0.000393353	1.6e-13	IL32	932
rs7041363	9	117146043	C	G	0.511926	0.98736	0.00957417	0.000391295	1.4e-136	AKNA	4220
rs4782568	16	83980529	C	G	0.548693	0.986505	0.0043768	0.000393281	4.6e-30	OSGIN1	6316
rs7966357	12	51209838	C	G	0.643299	0.99487	0.00288008	0.00040616	7.5e-13	ATF1	5108
rs519790	11	72504141	C	G	0.658664	0.99856	-0.0039489	0.000409471	3.4e-22	STARD10	610
rs7099526	10	79657705	C	G	0.692225	0.992086	-0.0053295	0.000421875	1.4e-37	DLG5	28809
rs702484	7	6431933	C	G	0.699161	0.998647	-0.00275996	0.000423404	1.8e-11	RAC1	11666
rs73352129	17	73778609	C	G	0.704443	0.991711	0.00286365	0.000428098	9.2e-12	MIR4738	1993
rs11837319	12	57053540	C	G	0.719118	0.999168	0.0029251	0.000432668	1.5e-11	PTGES3	3585
rs738409	22	44324727	C	G	0.783424	1	-0.0212986	0.00047099	0	PNPLA3	5042
rs1882862	21	30582683	C	T	0.119896	0.997437	-0.00420236	0.000599547	6e-12	LINC00189	16868
rs2851443	12	123694250	C	T	0.245601	0.999869	-0.00382215	0.000451853	2.5e-18	MPHOSPH9	23439
rs292585	7	134884187	C	T	0.267525	0.999772	-0.00301083	0.000438292	4.7e-12	MIR6509	7560
rs2904975	11	65173754	C	T	0.269661	0.996605	-0.00312714	0.000438522	1.5e-12	FRMD8	7242
rs4704043	5	72159179	C	T	0.286421	0.995818	-0.00301429	0.000429745	5.5e-12	TNPO1	3497
rs8041057	15	40330629	C	T	0.286565	1	0.00425587	0.000430004	1.4e-23	SRP14	754
rs73613564	20	60906055	C	T	0.351767	0.993051	0.00263057	0.000408051	1.3e-10	MIR4758	1488
rs2943654	2	227112754	C	T	0.353914	0.999236	-0.00522133	0.000405217	1.1e-38	LOC646736	67975
rs10409243	19	10332988	C	T	0.398362	0.968722	0.00371342	0.000401993	2.7e-20	S1PR2	879
rs12262649	10	75576366	C	T	0.417324	0.996771	-0.00249186	0.000394229	6.9e-10	CAMK2G	741
rs235314	21	46271452	C	T	0.468213	0.997603	0.00320573	0.000390482	5.4e-17	PTTG1IP	1939
rs246193	16	58547858	C	T	0.470987	0.996912	0.00279723	0.000390027	1.5e-12	NDRG4	334
rs2241261	8	22876739	C	T	0.475843	0.982688	0.00248015	0.000391764	1.1e-10	TNFRSF10B	910
rs9904480	17	68454820	C	T	0.483162	0.996289	0.00268187	0.000389055	3.5e-12	KCNJ2	278636
rs1320496	10	91002845	C	T	0.489147	0.996591	0.00251869	0.000388454	1e-10	LIPA	8688
rs11621792	14	24871926	C	T	0.54696	0.984443	-0.00364212	0.000393338	4e-19	NYNRIN	3717
rs7843924	8	9976540	C	T	0.549006	0.996097	-0.00367643	0.000391128	7.8e-21	MSRA	23379
rs4806498	19	54674742	C	T	0.570578	1	-0.00241482	0.000393663	1.6e-09	TMC4	2113
rs4804414	19	7223785	C	T	0.57218	0.999855	-0.00243081	0.000392443	1.1e-09	INSR	70641
rs1815544	1	150479901	C	T	0.601016	0.998564	0.00368335	0.000395017	1.5e-20	TARS2	178
rs13389219	2	165528876	C	T	0.607419	0.999668	0.00454003	0.000396874	1.7e-30	COBLL1	7822
rs1872240	3	136503896	C	T	0.678233	0.997165	-0.00425083	0.000416103	7.7e-24	STAG1	32675
rs13026251	2	179367560	C	T	0.68062	0.983677	-0.00263441	0.000419516	9.5e-11	PLEKHA3	13631
rs3731714	2	202060820	C	T	0.683613	0.992567	0.00266668	0.000418476	7e-11	CASP10	4633
rs4788460	16	72154509	C	T	0.704787	0.998565	-0.00372563	0.000426853	6.2e-19	PMFBP1	1513
rs28650790	5	55861464	C	T	0.808148	0.998514	-0.00497183	0.000496744	2.4e-23	C5orf67	40620
rs6120772	20	33554761	C	T	0.812775	0.99832	-0.00444439	0.000498586	2.3e-19	GSS	10930
rs6688625	1	66161698	C	T	0.823499	0.990268	-0.00369705	0.000509781	7e-13	LEPR	58521
rs13042148	20	32298286	C	T	0.844731	0.996875	-0.00456257	0.000537457	1.1e-17	PXMP4	7721
rs11543269	18	55313997	C	T	0.87591	0.996156	0.00680169	0.000590857	1e-30	ATP8B1	338
rs17145738	7	72982874	C	T	0.877722	1	-0.00608592	0.000591679	3.9e-25	TBL2	1006
rs7117339	11	93870338	C	T	0.883397	0.996373	0.0116997	0.000606269	1.8e-83	PANX1	8331
rs141117801	15	90341982	C	T	0.894118	0.955038	0.00623748	0.000646463	3.7e-22	ANPEP	13856
rs445	7	92408370	C	T	0.903801	1	-0.00689352	0.000658816	1.5e-26	CDK6	54904
rs1236433	21	30017560	C	T	0.915754	0.984713	0.00489665	0.000705398	7.6e-12	LINC00161	104882
rs58542926	19	19379549	C	T	0.925238	1	-0.01705	0.000739039	1.8e-119	TM6SF2	4373
rs11605469	11	93282129	C	T	0.933948	0.988432	0.0060014	0.000785195	1.5e-14	SMCO4	5571
rs2094496	13	27837415	C	T	0.941906	0.980854	-0.00526317	0.000837068	7.1e-10	RPL21	6712
rs1030270	5	156703572	C	T	0.942781	0.996192	0.00647175	0.0008359	6.4e-15	CYFIP2	7238
rs61823192	1	219294570	C	T	0.970673	0.90259	-0.00826912	0.00120837	4.1e-12	MIR548F3	13117
rs28929474	14	94844947	C	T	0.980146	1	-0.0230928	0.00139548	3.8e-63	SERPINA1	1863
rs188247550	19	19396616	C	T	0.986866	0.909773	-0.0190293	0.00178384	8.7e-27	SUGP1	9774
rs2981595	12	10583297	G	A	0.16066	0.903969	0.00493495	0.000558032	1.2e-19	KLRC2	91
rs55848327	15	63819427	G	A	0.231216	0.995769	0.00299365	0.00046228	3e-10	USP3	22635
rs4714001	6	36638175	G	A	0.362389	0.99848	-0.00243617	0.000405435	1.2e-09	PANDAR	3223
rs12965052	18	45665900	G	A	0.365991	0.996582	-0.00266386	0.000404017	2.2e-11	ZBTB7C	2380
rs236651	7	75044830	G	A	0.425627	0.908394	-0.0026085	0.000412073	8.5e-11	POM121C	1235
rs113469203	20	25343258	G	A	0.437093	0.976991	0.00269389	0.000396691	4.6e-12	ABHD12	28214
rs1862069	2	169933741	G	A	0.460356	1	-0.00364582	0.000389403	3.5e-22	DHRS9	3876
rs7760250	6	42929839	G	A	0.461402	0.998973	0.00291073	0.000389709	6.6e-14	GNMT	1347
rs2356864	1	50839740	G	A	0.478969	0.998664	-0.00267483	0.000387966	7.7e-12	DMRTA2	43482
rs8114057	20	43036452	G	A	0.535748	0.990882	0.00245612	0.00039161	2e-10	MIR3646	308
rs7610095	3	152035637	G	A	0.548086	0.9986	0.00250038	0.000389532	3.7e-11	MBNL1	18443
rs12904	1	155106697	G	A	0.590057	1	0.00530168	0.00039364	5.2e-43	EFNA1	679
rs7999034	13	111020878	G	A	0.599637	0.997778	0.00271606	0.000397104	7.6e-12	MIR8073	27501
rs2686378	12	121614536	G	A	0.613144	0.97738	-0.00311897	0.000403722	2.6e-14	P2RX7	11300
rs11086006	19	15986388	G	A	0.641477	0.995665	0.00284234	0.000405309	1.3e-12	CYP4F2	2445
rs4575545	16	79755446	G	A	0.693763	0.988387	-0.00280746	0.000423741	1.3e-11	MAFTRR	237
rs28416970	8	96092046	G	A	0.730812	0.992668	-0.00289412	0.000439127	3.2e-11	NDUFAF6	3004
rs28431971	4	100487315	G	A	0.74504	0.998788	0.00327142	0.000445664	9.6e-13	MTTP	2080
rs7292268	22	50839797	G	A	0.755465	0.997331	-0.00274238	0.000452081	5.2e-10	MIR12114	6074
rs288139	5	107400505	G	A	0.778866	1	0.00307514	0.000467315	9.9e-11	FBXL17	205771
rs17710008	6	153043035	G	A	0.816163	1	-0.00310765	0.000502465	1.1e-09	MYCT1	2681
rs11245604	11	50073263	G	A	0.895448	0.909494	-0.0041252	0.000665765	6.5e-10	OR4C12	69191
rs7029757	9	132566666	G	A	0.9053	0.985696	0.00541139	0.00066738	9.6e-16	TOR1B	1203
rs4077189	3	185796785	G	A	0.90714	1	0.00421563	0.000668961	6.6e-10	ETV5	30094
rs72801474	5	132444128	G	A	0.907923	1	0.00472132	0.000672388	2.5e-13	HSPA4	1986
rs62049035	16	70491655	G	A	0.933697	0.968747	-0.00560401	0.000794776	6e-12	FCSK	3157
rs75331444	2	44069772	G	A	0.93438	0.997069	-0.00739659	0.000784613	3e-21	ABCG8	3662
rs143001834	11	47722571	G	A	0.941119	0.99626	-0.00544034	0.000825986	2.1e-11	AGBL2	14351
rs72959041	6	127454893	G	A	0.950704	0.969127	-0.00736953	0.0009108	7.7e-16	RSPO3	15077
rs79287178	3	172294500	G	A	0.968806	0.902148	0.0180379	0.00117217	1e-55	LINC02068	15809
rs188273166	1	220101499	G	A	0.998809	1	-0.0575247	0.00561639	1.9e-25	SLC30A10	495
rs559085666	8	144546298	G	A	0.998945	0.815094	0.0765828	0.00656033	4.1e-32	NA	NA
rs28650012	16	80497341	G	C	0.271369	0.996134	0.00490086	0.00043655	3.4e-30	DYNLRB2	77290
rs2544645	5	72919127	G	C	0.27929	0.998878	0.0029785	0.000433176	7.7e-12	ARHGEF28	2856
rs1594320	3	149114757	G	C	0.298001	0.996565	0.00423018	0.000425262	1.1e-22	TM4SF1-AS1	10386
rs123698	19	807442	G	C	0.395876	1	-0.00262579	0.000397141	2.2e-10	MIR4745	2440
rs3789849	8	8687054	G	C	0.571904	0.985346	-0.00407028	0.000394976	7.5e-25	MFHAS1	46189
rs11770163	7	116417848	G	C	0.668411	0.993973	-0.00283292	0.000413432	1.6e-12	MET	7883
rs6879279	5	106878792	G	C	0.846406	0.988262	0.00424168	0.000541106	3.5e-15	EFNA5	127847
rs60140950	12	21028208	G	C	0.852722	0.999401	-0.00497849	0.000547322	2.7e-20	SLCO1B3	41636
rs1382445	15	39820603	G	C	0.892172	0.965783	-0.0040727	0.0006339	1.8e-10	THBS1	52677
rs2229742	21	16339172	G	C	0.896518	1	-0.00453886	0.000639509	2.9e-12	NRIP1	5616
rs76580947	16	3115325	G	C	0.913106	1	0.00497682	0.00068957	5.2e-13	IL32	79
rs56271783	11	64004723	G	C	0.954614	0.975925	-0.00590652	0.000942862	1.5e-10	VEGFB	2014
rs117652816	20	10577881	G	C	0.965864	0.978297	0.00666119	0.00108011	5.9e-10	SLX4IP	30794
rs1883711	20	39179822	G	C	0.968576	0.959907	-0.00924419	0.00113668	8.6e-17	MAFB	134666
rs114165349	1	27021913	G	C	0.976814	0.984807	-0.0169768	0.00129585	2.2e-39	ARID1A	593
rs2812208	13	50707087	G	C	0.979049	0.9968	0.0103003	0.00135924	1.9e-14	DLEU2	7409
rs147998249	8	145732180	G	C	0.998256	1	0.218053	0.00465197	0	GPT	376
rs1741706	20	62347187	G	T	0.0815467	0.998235	-0.00424998	0.00071046	9.6e-10	ZGPAT	7807
rs645040	3	135926622	G	T	0.22691	1	-0.00539967	0.000463419	1.4e-31	MSL2	11444
rs6888037	5	127406259	G	T	0.247703	0.990872	-0.002877	0.000451704	8.9e-11	LINC01184	12609
rs2618567	20	17844492	G	T	0.341121	0.99599	-0.00278109	0.000410826	3e-11	SNX5	77752
rs71562509	6	139835423	G	T	0.406577	0.99509	0.00267233	0.000395945	8.5e-12	LINC01625	39689
rs6135225	20	14678135	G	T	0.69211	1	-0.00309331	0.000421072	3.5e-13	MACROD2-IT1	68580
rs12432645	14	69599483	G	T	0.742515	1	-0.00299477	0.000444531	4.8e-12	DCAF5	19834
rs13083375	3	12365308	G	T	0.881515	0.997913	0.00690905	0.000600308	7.1e-32	PPARG	11429
rs12140153	1	62579891	G	T	0.905507	0.947242	0.00414816	0.000680099	1.3e-09	MIR3116-1	35359
rs3829126	10	74714177	G	T	0.906653	0.989255	0.00442687	0.00066911	2.7e-11	PLA2G12B	388
rs151068477	10	52642516	G	T	0.991441	0.88399	-0.0139087	0.00222425	2.3e-10	A1CF	2872
rs1694068	5	53283630	T	A	0.381867	0.996312	-0.0025303	0.000400601	8.9e-10	MIR581	36200
rs12609548	19	3753656	T	A	0.462416	0.997909	0.00244045	0.000390269	4e-10	TJP3	2844
rs4711750	6	43757082	T	A	0.499922	1	-0.00322879	0.000388516	3.1e-16	VEGFA	2858
rs4290706	2	48541044	T	A	0.521989	0.995952	0.00274849	0.000391864	2.2e-13	FOXN2	777
rs61856806	10	98466282	T	A	0.817802	0.994758	-0.00376197	0.000503563	3.5e-14	PIK3AP1	13990
rs5402	3	170727739	T	A	0.878591	0.985422	-0.00397972	0.000598688	1.7e-11	SLC2A2	13603
rs11582968	1	2176126	T	A	0.927232	0.99796	-0.00598949	0.000747233	1.6e-15	SKI	16368
rs6557781	8	21937667	T	C	0.151681	0.99681	0.00417384	0.000541286	5e-15	DMTN	2370
rs73382439	6	20404420	T	C	0.172201	0.9943	-0.00379152	0.000515739	8.2e-13	E2F3	510
rs13197551	6	35283958	T	C	0.199507	0.964873	0.00318734	0.000497761	5.6e-11	DEF6	5591
rs4503880	18	56084054	T	C	0.201561	0.991339	0.00802734	0.000486888	4.2e-63	NEDD4L	15281
rs10787429	10	113949664	T	C	0.274142	0.994012	0.00582193	0.000436471	2.8e-39	GPAM	6140
rs625899	6	53957588	T	C	0.305312	0.984086	0.0031738	0.000424958	2.6e-13	MLIP	18653
rs4351283	6	130374711	T	C	0.327009	0.999659	-0.00306965	0.000413665	5e-14	L3MBTL3	33922
rs9913936	17	70074148	T	C	0.330293	0.988675	-0.00330506	0.000415791	1.6e-15	SOX9-AS1	1931
rs3123129	6	159227768	T	C	0.371594	1	0.0026329	0.000401484	4.8e-11	EZR-AS1	11243
rs56113850	19	41353107	T	C	0.422385	0.993876	-0.00312488	0.000393128	1.4e-15	CYP2A6	3246
rs12484324	22	24296294	T	C	0.424571	0.969947	0.00255887	0.000397795	1.3e-10	GSTT2B	3307
rs9980195	21	46268783	T	C	0.474453	1	0.00320145	0.000390016	6.8e-17	PTTG1IP	717
rs4815429	20	25521611	T	C	0.480214	0.999512	0.00241159	0.000389269	2.4e-10	NINL	44557
rs3184504	12	111884608	T	C	0.483255	1	0.0045174	0.000388994	5.8e-31	SH2B3	4820
rs2127015	15	73985223	T	C	0.4938	0.994566	-0.00384296	0.000390037	2.8e-22	CD276	8112
rs2862954	10	101912064	T	C	0.50283	1	0.0120693	0.000388513	9.3e-215	ERLIN1	2213
rs3987888	17	75370274	T	C	0.509617	0.990126	-0.00250116	0.000390405	3.2e-11	SEPTIN9	855
rs10402747	19	45815248	T	C	0.518769	0.990928	-0.00272799	0.00039045	1.7e-12	CKM	5577
rs36079122	12	122504220	T	C	0.525927	0.994815	0.0049792	0.000389505	7.8e-39	LOC100506691	2247
rs4784053	16	58660691	T	C	0.531689	0.995392	-0.00276747	0.000390423	2.5e-12	CNOT1	3040
rs11657440	17	79480686	T	C	0.58242	0.992532	-0.00458684	0.000395092	1.1e-32	ACTG1	860
rs1890426	6	116338065	T	C	0.59826	0.999516	-0.0032471	0.000396379	5.8e-16	TPI1P3	21829
rs67261871	3	156797941	T	C	0.604193	0.99624	-0.00317079	0.000398229	1.4e-15	LINC00880	1515
rs2710804	7	36084529	T	C	0.623188	1	0.00278034	0.000401267	1.2e-11	LOC101928618	50391
rs12454712	18	60845884	T	C	0.623449	1	0.00320932	0.000401392	9.5e-16	BCL2	55305
rs13275089	8	103662852	T	C	0.626003	0.994774	0.00334731	0.000402548	1.6e-17	KLF10	1840
rs3759584	14	103990799	T	C	0.636576	0.987699	0.00239058	0.000406671	1.1e-09	CKB	1631
rs71633359	4	88183820	T	C	0.681642	0.952696	0.00889967	0.00042711	9.8e-97	MIR5705	37827
rs68082079	9	112077530	T	C	0.706854	0.946193	0.00281677	0.000437722	6.7e-11	EPB41L4B	5715
rs12192041	6	21924904	T	C	0.717267	0.999365	0.00321425	0.000431323	2.4e-14	NBAT1	209927
rs10887777	10	89807366	T	C	0.739875	0.996518	-0.00297497	0.000443168	2.1e-11	PTEN	75678
rs7018885	9	95892726	T	C	0.744942	0.982357	0.0038129	0.00044907	9.3e-18	NINJ1	3808
rs407258	3	155560978	T	C	0.74537	0.995403	0.00269908	0.000446832	7.2e-10	SLC33A1	11218
rs1077834	15	58723479	T	C	0.780753	0.995244	0.00356803	0.000470577	6.1e-14	LIPC	711
rs7218014	17	65832016	T	C	0.803044	0.996759	-0.00427555	0.000489599	2.1e-18	BPTF	10397
rs217184	16	72105965	T	C	0.807413	0.997979	0.00473339	0.000493578	1.1e-22	HPR	5181
rs55747905	7	87127099	T	C	0.819267	0.997692	0.00602034	0.000505726	4.5e-33	ABCB1	5234
rs429358	19	45411941	T	C	0.845488	1	0.0085211	0.000537635	1.1e-56	APOE	710
rs3786876	19	38759103	T	C	0.847915	0.992161	-0.00321293	0.000541615	6e-09	SPINT2	3890
rs10971930	9	34116083	T	C	0.872702	0.998105	-0.00377716	0.000583176	1.1e-10	DCAF12	10614
rs76464837	21	40632347	T	C	0.877251	0.99332	0.0042774	0.000594784	3.6e-13	BRWD1	36016
rs11727676	4	145659064	T	C	0.903437	1	-0.00488232	0.000656757	1e-13	HHIP	7360
rs77707292	18	56099855	T	C	0.91479	0.957636	0.0059679	0.000710872	1.8e-17	MIR122	18451
rs185979634	10	101403323	T	C	0.950296	0.990056	0.0104736	0.00089753	9.4e-32	ENTPD7	15943
rs72683923	14	50735947	T	C	0.980228	1	0.0143899	0.00139759	3.2e-25	L2HGDH	26795
rs144830380	1	149950326	T	C	0.986358	0.855453	0.0145597	0.00180321	5.9e-16	OTUD7B	32350
rs11534749	12	26465512	T	G	0.244576	0.994696	0.00282833	0.000452497	3e-10	ITPR2	22773
rs7332115	13	33147548	T	G	0.629333	1	0.00301901	0.00040389	4.7e-14	PDS5B	13041
rs917116	7	28172739	T	G	0.788525	0.998493	-0.00400822	0.000475949	6.1e-17	JAZF1-AS1	47337
rs78387065	2	170618468	T	G	0.903207	0.995748	0.00452133	0.000656669	8.7e-12	PHOSPHO2-KLHL23	10079
rs146287305	17	4782493	T	G	0.923772	0.914665	-0.00477404	0.000764842	2.8e-10	CHRNE	18573
rs76895963	12	4384844	T	G	0.979266	0.812109	0.0120223	0.00150349	4.1e-16	CCND2-AS1	200
Nearest genes are annotated using UCSG within 1MB distance from SNP. Linear mixed model was used to test association of each SNP with liver enzyme.
SNP: Single Nucleotide polymorphism; ALLELE1: coded allele; ALLELE2: second allele; A1FREQ: Allele frequency for the coded allele; SE: standard error

## Sheet: ST4-GGT-discovery
Supplementary Data4 - Genetic variants associated with GGT within the UKB based on BOLT LMM and GCTA at P<1*10-8.
SNP	CHR	BP	ALLELE1	ALLELE2	A1FREQ	INFO	BETA	SE	P.value	Nearest Gene	distance (bp)
rs4820599	22	24990213	A	G	0.715733	1	-0.0356552	0.00056629	<1.00E-300	LRRC75B	1172
rs116946885	22	25029782	A	C	0.968328	0.884694	0.0787141	0.00154366	<1.00E-300	BCRP3	900
rs8017161	14	103563195	G	A	0.599504	1	-0.0247453	0.000524935	<1.00E-300	EXOC3L4	3286
rs2650000	12	121388962	A	C	0.338514	1	-0.0244169	0.00054218	<1.00E-300	HNF1A-AS1	18679
rs1497406	1	16505320	A	G	0.42081	1	-0.0212569	0.000516967	<1.00E-300	ARHGEF19	19029
rs4835265	4	146821410	C	A	0.84187	1	-0.0283533	0.000703694	<1.00E-300	ZNF827	38566
rs5747734	22	25027283	G	T	0.919325	0.925812	-0.0373194	0.000970692	<1.00E-300	BCRP3	1599
rs186765281	22	25010855	A	G	0.984362	1	0.0772137	0.00205726	<1.00E-300	GGT1	11695
rs4503880	18	56084054	T	C	0.201548	0.991339	0.0214762	0.00064499	4.1e-251	NEDD4L	15281
rs9754514	22	18441813	G	A	0.761462	0.999091	0.0185542	0.000599234	2.9e-215	MIR648	21821
rs339969	15	60883281	C	A	0.386089	1	-0.0156667	0.000527968	1.6e-197	RORA	1445
rs754466	10	79680434	A	T	0.746709	0.998825	-0.0172669	0.000590474	6.9e-192	DLG5	6080
rs4303067	1	155086571	C	T	0.564072	0.99393	0.014241	0.000515936	1.6e-174	EFNA1	13781
rs10075805	5	31021358	A	G	0.71973	0.997209	0.0156393	0.000572794	1.4e-170	CDH6	172435
rs1260326	2	27730940	T	C	0.395393	1	0.014005	0.000524151	1.9e-162	GCKR	11234
rs7189522	16	80498094	T	C	0.270622	0.995273	0.0134189	0.0005789	5e-126	DYNLRB2	76537
rs11666792	19	49227043	G	A	0.463484	0.998792	-0.0120227	0.000517495	4.1e-124	RASIP1	3201
rs112403677	22	24995701	G	A	0.985245	0.870226	-0.0518769	0.00225814	1.1e-119	GGT1	3459
rs13234378	7	73026151	A	T	0.871808	0.999492	0.0165045	0.000767931	2.7e-107	MLXIPL	12702
rs9624565	22	25101796	C	T	0.85798	0.983118	-0.0160207	0.000736433	2e-104	PIWIL3	13205
rs71318991	22	25023492	G	A	0.991531	0.62325	0.0734996	0.00351255	5.4e-101	GGT1	1472
rs140287	22	24334710	G	A	0.440375	0.974226	0.0108644	0.00052019	3.6e-99	GSTT4	5885
rs5402	3	170727739	T	A	0.878578	0.985422	-0.0161899	0.000792147	5.7e-95	SLC2A2	13603
rs4074793	5	52193125	A	G	0.924727	1	-0.0193879	0.000974766	1.6e-92	ITGA1	61915
rs35530564	2	192112050	T	G	0.67649	1	-0.0106301	0.00054761	4.5e-87	MYO1B	1920
rs11657440	17	79480686	T	C	0.582429	0.992532	-0.00995636	0.000523274	5.1e-83	ACTG1	860
rs6557780	8	21937441	G	A	0.165376	0.99726	0.0126937	0.000692137	4.7e-78	DMTN	2596
rs17145884	11	62200176	C	T	0.821082	0.995992	0.0119434	0.000672334	1.3e-74	AHNAK	840
rs9296736	6	53924697	T	C	0.310277	0.996481	0.0101331	0.00055693	2e-73	MLIP-AS1	12304
rs12190285	6	21924326	T	G	0.705234	1	0.00996516	0.000563964	2.4e-71	NBAT1	210505
rs151068477	10	52642516	G	T	0.991441	0.88399	-0.0511609	0.00294451	3.3e-70	A1CF	2872
rs11022131	11	12072213	C	G	0.751372	0.99244	0.0103133	0.000595406	5.1e-70	LINC02547	11120
rs67257650	15	73979507	C	T	0.575509	0.999298	-0.00905262	0.000520902	6.2e-70	CD276	2396
rs1778793	13	28444088	C	G	0.431616	0.993036	0.00888748	0.00052159	5.1e-68	PLUT	47341
rs2954022	8	126482621	C	A	0.534868	0.999389	0.00893439	0.000515929	4e-65	TRIB1	31973
rs77707292	18	56099855	T	C	0.914796	0.957636	0.0151779	0.000941707	3e-61	MIR122	18451
rs6879279	5	106878792	G	C	0.846427	0.988262	0.0116648	0.000715575	6.9e-61	EFNA5	127847
rs34691116	12	21027327	C	T	0.852745	1	-0.0116502	0.000721993	1.5e-60	SLCO1B3	42517
rs7780562	7	26022414	A	C	0.205321	0.977908	-0.0107855	0.000662686	1.2e-59	MIR148A	32807
rs13283282	9	131465481	C	G	0.853806	1	0.0114186	0.000728845	5.3e-59	PKN3	699
rs123698	19	807442	G	C	0.395884	1	-0.00796644	0.000525955	7e-53	MIR4745	2440
rs1002436	1	89146852	A	G	0.434721	0.999462	-0.0077642	0.000514735	1.1e-52	PKN2	2975
rs635634	9	136155000	C	T	0.815564	1	-0.0100448	0.000667052	1.5e-52	ABO	4382
rs7247349	19	33887160	A	C	0.502922	1	0.00779527	0.000514466	2.6e-51	PEPD	9304
rs10104003	8	55422440	C	T	0.792037	0.999835	-0.00943682	0.000633747	3.5e-51	SOX17	48987
rs4678556	3	37007396	C	G	0.543097	0.994441	0.00755034	0.000519182	1.1e-49	EPM2AIP1	19138
rs4973550	2	233517701	G	T	0.397207	0.984896	-0.00766509	0.000527588	5.9e-49	EFHD1	19387
rs554233625	22	24999151	C	T	0.998558	0.869531	-0.105978	0.00718626	8.2e-48	NA	NA
rs73045269	19	41825191	C	T	0.832015	1	-0.00979046	0.000688897	3.4e-47	CCDC97	5588
rs4795218	17	36078510	G	A	0.783251	0.994666	-0.00886959	0.000626389	4.8e-47	HNF1B	26541
rs17216177	10	101603522	T	C	0.942578	1	0.0153846	0.00110503	5.5e-47	ABCC2	8830
rs9913936	17	70074148	T	C	0.330293	0.988675	-0.00769297	0.000550737	4e-46	SOX9-AS1	1931
rs3748770	1	82265905	G	A	0.732773	0.983028	0.00819103	0.000581675	4.3e-46	ADGRL2	156
rs11830764	12	111515020	G	C	0.932095	0.992661	-0.0144493	0.00102246	6.2e-46	CUX2	22788
rs146555870	22	25003085	C	T	0.990891	0.83406	0.0406023	0.00292603	1.2e-44	GGT1	3925
rs77666400	1	101659343	T	C	0.736744	0.966751	-0.0078827	0.000588297	2.4e-44	LOC101928370	41086
rs6863407	5	166831694	C	T	0.287442	0.990703	0.00784333	0.0005686	1e-43	TENM2	168970
rs12979056	19	17862131	G	A	0.542149	0.992233	-0.00708384	0.000517569	2.7e-43	FCHO1	155
rs79287178	3	172294500	G	A	0.968804	0.902148	-0.0214992	0.00155081	4.1e-43	LINC02068	15809
rs6072249	20	39656342	A	G	0.527732	0.997599	-0.00687269	0.000517083	2.4e-42	TOP1	1120
rs79840307	22	25247309	C	A	0.954304	0.926913	-0.0167568	0.00126678	5.2e-42	SGSM1	45121
rs11543269	18	55313997	C	T	0.875894	0.996156	0.0102217	0.000782655	5.6e-42	ATP8B1	338
rs6107336	20	3707417	C	A	0.988514	0.96341	-0.0319568	0.00246127	1e-41	HSPA12B	5915
rs150622725	20	3692345	T	C	0.988515	0.978698	-0.0317669	0.0024447	1.2e-41	SIGLEC1	903
rs1349852	4	69533217	A	C	0.524632	0.983094	0.00695203	0.000518351	1.4e-41	UGT2B15	3153
rs2811290	1	178572978	C	T	0.531696	0.995664	0.00672435	0.000513244	3.1e-41	C1orf220	54953
rs56187503	19	33853260	C	T	0.563031	0.995944	0.00695008	0.000519467	3.4e-41	CEBPG	11355
rs2304488	16	58074210	A	G	0.76365	0.995061	0.00786031	0.000607051	2.4e-40	MMP15	6595
rs6519133	22	39096602	T	C	0.605359	0.995689	-0.00673096	0.000522686	6.7e-40	JOSD1	347
rs1932951	20	14681863	C	T	0.69127	0.997915	-0.00732247	0.000558072	9.9e-40	MACROD2-IT1	72308
rs1932952	20	14681801	G	C	0.691181	0.997125	-0.00732046	0.000558063	1.1e-39	MACROD2-IT1	72246
rs62084237	17	65854807	G	A	0.817481	0.972872	-0.00863138	0.000674947	4.7e-39	BPTF	33188
rs61804211	1	161671306	G	T	0.894454	1	-0.0107416	0.000832022	3.9e-38	FCRLA	5713
rs235314	21	46271452	C	T	0.468215	0.997603	0.00649317	0.000517893	6.8e-38	PTTG1IP	1939
rs17582155	1	151804213	G	A	0.996738	1	-0.057385	0.00447678	5e-37	RORC	66
rs17358295	11	34653771	T	G	0.89411	1	0.0101509	0.000836724	4.8e-36	EHF	342
rs11708118	3	160110255	G	A	0.738293	1	-0.00703864	0.000586702	3.1e-35	IFT80	6759
rs412377	22	24338651	G	A	0.824258	0.99915	-0.00836275	0.000670598	3.2e-35	GSTT4	1944
rs6542680	2	3640142	C	T	0.180128	0.980858	0.00822619	0.000672946	1.2e-34	COLEC11	2280
rs4964756	12	109171697	T	A	0.695188	0.991504	0.00673863	0.000558261	2e-34	SSH1	270
rs3784924	16	11644842	A	G	0.68604	0.978478	-0.00679458	0.00055969	4.7e-34	LITAF	3264
rs147350387	16	2154537	G	A	0.982106	0.895917	0.0238274	0.00205123	1e-33	MIR6511B1	2133
rs7645905	3	4758244	T	G	0.509932	0.993521	0.0060969	0.000515896	2e-33	EGOT	32632
rs73039433	19	33524604	G	A	0.953126	0.976909	-0.0145396	0.00122945	9.7e-33	RHPN2	31191
rs11770163	7	116417848	G	C	0.668381	0.993973	-0.00642036	0.000547204	1.1e-32	MET	7883
rs13108218	4	3443931	A	G	0.384502	0.98165	0.0063266	0.000532708	1.3e-32	HGFAC	236
rs7349418	2	28443050	C	T	0.44644	0.981441	0.0060097	0.00052076	3e-32	LOC100505736	13221
rs141349354	22	24931833	A	G	0.916795	0.976489	-0.0110322	0.000933434	4.8e-32	GUCD1	4558
rs62523081	8	95946160	G	A	0.638665	0.996036	-0.00621619	0.000536505	5e-32	TP53INP1	7960
rs62383006	5	156709342	A	G	0.944896	0.995718	0.0133206	0.00112566	5.3e-32	CYFIP2	13008
rs2160348	2	64909166	T	C	0.264679	0.988851	-0.00705827	0.000583509	1.4e-31	SERTAD2	28118
rs9456946	6	158413426	C	G	0.767812	0.959584	-0.00718623	0.00062095	1.8e-31	SYNJ2-IT1	8713
rs76650813	22	25004019	G	T	0.988765	0.972068	0.0286353	0.00244616	3.6e-31	GGT1	4859
rs11709077	3	12336507	G	A	0.881267	0.995899	0.0089575	0.0007943	4.1e-31	PPARG	5938
rs1658425	10	60331547	G	C	0.459761	0.993638	0.00574051	0.000517267	2.4e-30	BICC1	58915
rs62137009	2	48574164	T	C	0.61304	0.995909	0.00587024	0.000528902	3.1e-30	FOXN2	32271
rs17616063	16	51436882	A	G	0.92537	1	-0.0107883	0.000980802	4.7e-30	SALL1	251698
rs551619	11	78597949	C	G	0.648086	0.996798	-0.00621322	0.00053932	4.7e-30	TENM4	234075
rs4418728	10	94839724	G	T	0.548631	0.998989	0.00553866	0.000516107	2.7e-29	CYP26A1	2081
rs3762465	2	133194032	T	C	0.66951	0.995477	0.00598014	0.000545436	3.2e-29	MIR9986	2638
rs6087990	20	31349908	T	C	0.58583	0.997149	-0.00573428	0.000523937	6.1e-29	DNMT3B	283
rs4822983	22	29115066	C	T	0.674719	0.99883	0.00602465	0.000545695	7.7e-29	CHEK2	22743
rs7012814	8	9173358	G	A	0.525986	0.98295	-0.0055302	0.000518704	7.8e-29	LOC157273	9203
rs6771416	3	124339527	G	A	0.51251	0.999703	0.00569836	0.000513634	1.7e-28	KALRN	36021
rs7222368	17	75376455	C	T	0.299608	0.986121	-0.00587502	0.000564557	1.7e-28	SEPTIN9	4290
rs6565191	16	30546488	G	A	0.597569	1	-0.00566501	0.000527311	3.4e-28	ZNF747	196
rs10064506	5	132381340	C	A	0.749009	0.982886	0.00663073	0.000597913	3.5e-28	HSPA4	6365
rs11635675	15	63793238	T	G	0.656369	0.997817	-0.00591123	0.000542236	8.4e-28	USP3	3472
rs1986133	1	23804917	C	T	0.310515	0.998447	-0.0059173	0.000551983	1.3e-27	ASAP3	5756
rs1862069	2	169933741	G	A	0.460326	1	-0.00545753	0.00051458	1.3e-27	DHRS9	3876
rs62011287	15	63791228	A	G	0.655865	0.996584	-0.00589059	0.000542329	1.3e-27	USP3	5482
rs34372369	7	143092269	G	A	0.948243	1	-0.0119811	0.00116067	3.9e-27	EPHA1	4047
rs749511	3	47035735	T	G	0.594199	0.995961	0.00563954	0.000523307	4.4e-27	NBEAL2	6255
rs10919879	1	200256649	G	C	0.154154	0.99021	-0.00752267	0.000709627	5.6e-27	LINC00862	55023
rs6005837	22	29090481	G	C	0.336153	0.993106	-0.00575612	0.000542926	7.4e-27	CHEK2	6750
rs3861491	14	50440474	A	G	0.361407	0.991988	-0.00556571	0.000536108	1.3e-26	MIR6076	7244
rs2925739	1	150871405	A	T	0.75696	0.977793	0.00620056	0.000601975	1.7e-26	CTXND2	11676
rs28432783	12	124857823	T	C	0.393284	0.989584	-0.00560097	0.00052688	1.8e-26	MIR6880	36034
rs76967117	6	34603691	G	A	0.885245	0.999349	0.00830717	0.0008078	2.1e-26	ILRUN	48625
rs7318048	13	27801208	T	C	0.0764422	1	0.0102583	0.000968215	7.1e-26	LINC00412	9211
rs2403200	14	104073100	T	C	0.654421	0.97418	0.00566031	0.000547564	9.3e-26	COA8	13548
rs141907333	22	24565298	C	T	0.997984	0.686872	0.071739	0.00683769	1e-25	CABIN1	9299
rs10485775	20	14687769	T	G	0.718972	0.979131	0.00587551	0.000578335	3.3e-25	MACROD2-IT1	78214
rs11581793	1	150292561	C	T	0.98429	1	0.020999	0.00206058	5.7e-25	PRPF3	1356
rs1334407	1	232780848	C	A	0.571608	0.998132	-0.00517397	0.00051737	6.7e-25	LINC01745	72969
rs12231235	12	95857690	G	A	0.573454	0.995001	0.00517703	0.000519272	1.5e-24	METAP2	10238
rs339998	15	60947763	C	T	0.604651	0.978548	0.00539047	0.00053091	1.8e-24	RORA-AS1	24924
rs57440162	3	29359952	T	C	0.632157	0.987602	-0.00541895	0.000535855	2e-24	RBMS3	37149
rs7960376	12	106416386	G	A	0.860971	0.992413	-0.00748388	0.000743031	3.3e-24	NUAK1	40739
rs28612536	8	59391255	A	G	0.757773	0.997499	0.00592336	0.000601286	5e-24	CYP7A1	11482
rs12701278	7	1029549	T	C	0.78484	0.988055	0.00620851	0.000629745	5.1e-24	CYP2W1	272
rs4674279	2	219132731	G	A	0.595486	0.996404	-0.00518116	0.000523106	6.4e-24	AAMP	2130
rs3743887	16	424277	G	A	0.931282	1	-0.00988529	0.00101634	1.5e-23	TMEM8A	3488
rs9868120	3	136165076	C	A	0.660749	0.99801	-0.00530254	0.000543131	1.7e-23	STAG1	109998
rs1800961	20	43042364	C	T	0.968994	1	-0.014741	0.00148615	2.1e-23	MIR3646	5520
rs4484649	8	10571491	C	A	0.395398	0.98776	0.00496664	0.000528275	2.1e-23	SOX7	9787
rs11940694	4	39414993	A	G	0.395382	0.982314	-0.00538675	0.000530568	2.5e-23	MIR5591	1398
rs112550735	11	118303200	T	C	0.957011	0.979343	-0.0124711	0.00127987	2.8e-23	KMT2A	4005
rs2487583	1	120518999	G	A	0.893365	0.996844	-0.00820842	0.000828015	3.4e-23	ADAM30	11548
rs10896795	11	58366561	A	G	0.758672	1	0.00587718	0.000602596	3.6e-23	ZFP91-CNTF	19974
rs4435317	17	29436512	G	C	0.302058	0.997845	-0.00529218	0.00056126	1.3e-22	NF1	14517
rs11713413	3	47545164	G	A	0.603788	0.999107	0.00512947	0.000524971	2e-22	ELP6	8034
rs75501393	12	120847245	G	C	0.962967	0.98961	0.0129124	0.00136281	2.2e-22	COX6A1	28671
rs66500342	13	110937565	G	A	0.799347	1	0.00608454	0.000644549	3.7e-22	COL4A1	21940
rs17710008	6	153043035	G	A	0.816151	1	-0.00635293	0.000665208	4.2e-22	MYCT1	2681
rs139097404	15	43933941	T	C	0.976384	0.969615	0.0161937	0.00171739	8.6e-22	CATSPER2	6321
rs186975028	22	25071665	C	T	0.985134	0.931287	0.0205702	0.00217655	1.3e-21	POM121L10P	16550
rs2673134	2	227145757	A	G	0.363715	0.998748	-0.00492738	0.000532422	1.6e-21	LOC646736	100978
rs7562149	2	63008414	T	C	0.674924	0.993134	-0.00507428	0.000548879	1.6e-21	EHBP1	74382
rs2472681	3	119529689	C	T	0.289309	0.989397	0.00543544	0.000569264	1.9e-21	NR1I2	7644
rs6955747	7	77306394	A	C	0.48607	0.993344	0.00493523	0.000515811	2.9e-21	APTR	6774
rs2929517	15	72332917	T	G	0.271003	0.994052	-0.00559769	0.000581211	3.6e-21	SENP8	73682
rs1578522	1	225872358	A	G	0.698552	0.99541	-0.00526442	0.000558426	4.2e-21	ENAH	31532
rs76970768	1	214225565	T	C	0.978913	0.997999	-0.0160371	0.00177891	9.7e-21	PROX1	10717
rs190845707	1	155675409	G	A	0.955331	0.980463	0.0109373	0.00124717	1.3e-20	DAP3	16524
rs8023580	15	96708291	T	C	0.722819	1	-0.00517295	0.000576003	1.5e-20	LOC105369212	37220
rs873352	18	19607289	C	T	0.946378	0.999741	-0.0104594	0.00114342	1.6e-20	GATA6-AS1	139570
rs4839104	1	111708627	G	A	0.892089	0.996991	0.00742875	0.00082337	2.4e-20	CEPT1	19100
rs445	7	92408370	C	T	0.903808	1	-0.007907	0.000872026	2.6e-20	CDK6	54904
rs12318598	12	25407726	A	G	0.915735	0.991124	0.0083005	0.000927004	4.2e-20	KRAS	3862
rs59857578	12	21707103	A	G	0.220132	0.961465	0.00565655	0.000631256	5.3e-20	GYS2	18062
rs11666808	19	18383506	T	C	0.374617	0.99409	0.00467867	0.00053304	5.7e-20	IQCN	1757
rs12533014	7	28926493	T	C	0.881986	0.990265	0.00700519	0.000800004	8.3e-20	CREB5	60981
rs2941465	8	76465909	C	T	0.564997	0.995943	0.00460184	0.000519454	1.2e-19	HNF4G	13153
rs6469812	8	120128070	T	C	0.453714	0.994565	-0.00452726	0.00051795	1.3e-19	COLEC10	7375
rs12626542	21	30105525	C	T	0.77362	0.997121	-0.00553036	0.000617643	1.3e-19	N6AMT1	138988
rs17050272	2	121306440	G	A	0.590419	1	-0.004522	0.000521235	1.5e-19	LINC01101	82514
rs499600	1	46039077	T	G	0.158747	0.997809	-0.00612344	0.000700062	1.6e-19	AKR1A1	3353
rs4351283	6	130374711	T	C	0.326983	0.999659	-0.00479192	0.000547691	2.1e-19	L3MBTL3	33922
rs7276463	21	30102618	G	A	0.754271	0.993618	-0.0054305	0.000601511	2.3e-19	N6AMT1	141895
rs11098275	4	79536646	T	C	0.378955	0.987666	0.00463396	0.000531689	2.6e-19	ANXA3	5046
rs12633863	3	149211512	G	A	0.448302	0.995008	-0.00460392	0.000517513	2.6e-19	TM4SF4	9670
rs3786876	19	38759103	T	C	0.847916	0.992161	-0.00631234	0.00071729	3.2e-19	SPINT2	3890
rs4921913	8	18272377	C	T	0.220467	0.999607	0.0053017	0.00062025	4.8e-19	NAT2	13651
rs3936511	5	55860781	A	G	0.808087	0.998863	-0.00576268	0.000656677	7e-19	C5orf67	41303
rs11009928	10	35058712	A	G	0.745474	0.985387	0.00528079	0.000593075	7.5e-19	PARD3	45513
rs17168118	7	134576840	A	G	0.707124	0.972972	-0.00502609	0.000571899	8.3e-19	CALD1	631
rs4496396	21	30371073	T	C	0.107503	0.998842	-0.00748057	0.000833286	1.2e-18	RWDD2B	5632
rs111771475	14	103015999	G	A	0.560464	0.953073	-0.00464371	0.000529156	1.2e-18	LINC02323	4408
rs2297253	21	30377224	A	G	0.107153	0.998699	-0.00750055	0.000834522	1.2e-18	RWDD2B	519
rs1128249	2	165528624	G	T	0.607945	1	0.0045112	0.000524521	1.5e-18	COBLL1	8074
rs1041310	1	205461535	A	T	0.135955	0.967428	0.00657954	0.000755892	1.5e-18	CDK18	12262
rs901367	6	159219604	C	T	0.334214	0.998131	0.00485293	0.000545561	1.8e-18	EZR-AS1	19407
rs11752007	6	7242605	T	C	0.873791	0.992592	-0.00663711	0.00077715	3.7e-18	RREB1	9609
rs9456160	6	168136250	A	G	0.756953	0.928877	0.00539575	0.000620672	3.8e-18	LINC01558	48967
rs12811045	12	115527503	A	G	0.784468	0.98035	-0.00537591	0.000628218	4.6e-18	TBX3	405522
rs979461	21	42262058	G	A	0.749373	0.967703	0.00524898	0.000602546	6.3e-18	DSCAM	42973
rs4816700	21	42261734	T	C	0.749452	0.967073	0.00524857	0.000602794	6.6e-18	DSCAM	42649
rs78891934	3	123518876	G	T	0.754073	0.956052	0.00514522	0.000609576	6.6e-18	MYLK	84304
rs78576512	22	38192071	A	T	0.977929	0.990613	0.0147035	0.00174431	9.5e-18	H1F0	9043
rs77591260	22	38191908	G	T	0.977938	0.990507	0.0147007	0.00174472	9.8e-18	H1F0	9206
rs17724516	20	3694241	T	G	0.937889	1	-0.00892555	0.00106796	1e-17	SIGLEC1	993
rs13141053	4	88212545	G	A	0.569227	0.995789	0.00442956	0.000519606	1.1e-17	MIR5705	9102
rs3782735	12	6885076	G	A	0.399985	0.95003	0.00440995	0.000535826	1.4e-17	LAG3	2546
rs1730858	1	107619244	T	C	0.348838	0.981297	0.00444818	0.000542053	1.7e-17	PRMT6	17327
rs13408713	2	85758299	C	T	0.873611	0.999034	0.00649992	0.000771502	1.9e-17	PARTICL	6291
rs3135766	10	123272296	G	A	0.41765	0.982125	0.00439844	0.000525029	2.5e-17	FGFR2	18533
rs45670	12	120186931	C	T	0.676161	0.994317	-0.00444452	0.000548668	3.8e-17	MIR1178	35401
rs7133528	12	53275334	T	C	0.342027	1	0.00453257	0.000540544	5.4e-17	KRT8	15641
rs12306780	12	89921860	A	T	0.653164	0.998711	-0.00441823	0.000538688	5.6e-17	POC1B-GALNT4	1820
rs11166257	1	99982298	T	G	0.131884	0.993727	-0.00621112	0.000756785	5.9e-17	MIR548N	242
rs4704043	5	72159179	C	T	0.286421	0.995818	-0.00478629	0.000568294	6.7e-17	TNPO1	3497
rs12730520	1	224044284	C	A	0.758821	0.991745	0.00498978	0.000600645	7.3e-17	TP53BP2	10609
rs11647069	16	72155237	T	C	0.682274	0.997325	-0.004559	0.000554465	8.2e-17	PMFBP1	2241
rs10503871	8	30436852	C	T	0.535125	0.990285	0.00431174	0.00051781	9.7e-17	GTF2E2	1017
rs6682862	1	177938437	G	A	0.833301	0.991059	-0.00550413	0.000688221	1e-16	SEC16B	621
rs10421262	19	14172951	T	G	0.576785	0.968705	-0.00436538	0.00052848	1.2e-16	PALM3	62
rs10892873	11	122535333	G	C	0.631702	0.992533	-0.00441626	0.00053494	1.3e-16	UBASH3B	8903
rs8113963	20	3180054	C	T	0.832092	0.994417	-0.00536231	0.000690221	1.8e-16	DDRGK1	5275
rs17360994	1	27278573	T	C	0.920195	1	0.00733189	0.000943246	2.1e-16	KDF1	2520
rs542161264	22	25514537	C	T	0.998556	0.870014	0.0567771	0.00718488	2.3e-16	NA	NA
rs55953905	21	42882671	C	T	0.754338	0.9865	0.00488426	0.000604084	2.9e-16	TMPRSS2	2585
rs1664781	5	53276301	G	A	0.306194	1	-0.00457637	0.00055792	3e-16	MIR581	28871
rs62114506	2	242793	G	C	0.737602	1	-0.00468227	0.000581955	3.1e-16	SH3YL1	3232
rs6695898	1	47681761	G	A	0.454491	0.998091	0.00394081	0.000513446	3.4e-16	TAL1	201
rs71620982	4	184198267	A	G	0.659286	0.995237	-0.00426743	0.000543432	3.7e-16	WWC2-AS1	36479
rs4460076	4	70037892	G	A	0.503814	0.991767	0.00426722	0.000514872	6.5e-16	LOC105377267	9926
rs8041057	15	40330629	C	T	0.286546	1	0.00453004	0.000569361	6.6e-16	SRP14	754
rs708686	19	5840619	C	T	0.731246	0.989208	-0.0047141	0.000583699	6.9e-16	FUT6	876
rs61953500	12	121929055	G	A	0.926863	0.92716	-0.00801166	0.00102208	7.5e-16	MIR7107	46899
rs11582968	1	2176126	T	A	0.927234	0.99796	-0.00778141	0.000985521	8.4e-16	SKI	16368
rs7956634	12	15321194	T	C	0.79986	0.989606	0.00495527	0.000642938	8.5e-16	RERG-AS1	12978
rs78364480	4	1711776	G	A	0.811927	0.996944	-0.00516991	0.000657647	1e-15	SLBP	2271
rs56317403	10	102670196	T	G	0.796832	0.992923	0.00494522	0.000639423	1e-15	SLF2	2524
rs77375846	2	103155075	T	C	0.867297	0.99422	-0.00611507	0.000756381	1e-15	SLC9A4	4643
rs6927301	6	154872080	T	G	0.68539	0.979302	0.00440776	0.000558223	1.1e-15	CNKSR3	40260
rs12000215	9	112223059	A	G	0.680759	0.990017	0.00450921	0.000555976	1.4e-15	PTPN3	9394
rs143875230	15	43278726	G	A	0.974649	0.967795	0.0129639	0.00166287	1.6e-15	UBR1	43628
rs1741706	20	62347187	G	T	0.0815526	0.998235	-0.00741968	0.000941578	2.2e-15	ZGPAT	7807
rs72646048	1	2723193	G	T	0.959546	1	-0.0102257	0.00129223	2.4e-15	TTC34	5759
rs1011668	21	30613769	A	G	0.114807	0.986563	-0.00630757	0.000814111	2.6e-15	LINC00189	46758
rs10747612	12	51787819	C	T	0.363088	0.990768	0.00426726	0.000534564	3e-15	GALNT6	2628
rs4456269	11	57724942	G	T	0.49618	0.942744	0.00403412	0.000530252	3.1e-15	OR9Q1	66411
rs236671	7	75061419	A	G	0.419812	0.988508	-0.00393274	0.000523844	3.5e-15	POM121C	12923
rs2577831	3	52628056	C	A	0.522457	0.999449	0.00415017	0.000514831	3.7e-15	PBRM1	48673
rs9315010	13	31025521	A	G	0.271662	0.991811	-0.00448343	0.000581863	4.5e-15	HMGB1	5320
rs138665726	22	21917859	A	C	0.812645	0.992846	0.00499229	0.000655823	4.7e-15	UBE2L3	3977
rs12749691	1	154251259	A	T	0.69886	0.97213	0.00415921	0.000564951	5.8e-15	HAX1	2903
rs17532371	13	41635301	C	G	0.925018	0.996371	0.00766384	0.00098015	7.6e-15	ELF1	222
rs7190257	16	71646525	T	G	0.833286	0.99357	-0.00516511	0.000693874	7.9e-15	MARVELD3	13562
rs12596890	16	3588068	A	G	0.799395	0.998006	-0.00478102	0.000643625	8e-15	NLRC3	968
rs897300	10	126320902	C	T	0.311576	0.990819	0.00426708	0.00055787	8e-15	FAM53B	13041
rs131660	22	21917757	G	A	0.807962	0.998213	0.00491823	0.000647899	8.7e-15	UBE2L3	4079
rs73622886	20	62378954	C	T	0.805646	0.977108	-0.00515523	0.000658065	9.9e-15	SLC2A4RG	3550
rs413141	19	6675989	A	G	0.136697	0.977229	-0.00552593	0.000755911	1.3e-14	C3	1726
rs34193594	7	72309841	T	C	0.920883	0.988134	0.00737571	0.000958326	1.5e-14	SBDSP1	1862
rs12454712	18	60845884	T	C	0.623424	1	0.00399709	0.000531699	1.9e-14	BCL2	55305
rs1229984	4	100239319	T	C	0.0264666	1	-0.012214	0.0016237	1.9e-14	ADH1B	3240
rs7641302	3	126060315	T	C	0.236499	0.987709	0.00474	0.00060712	3.3e-14	KLF15	1163
rs785500	1	46593044	C	T	0.295319	0.999632	-0.0042576	0.000559481	3.8e-14	PIK3R3	3302
rs9293684	5	75705131	A	G	0.341236	0.995458	0.00396772	0.000542336	4.2e-14	IQGAP2	6021
rs34346558	10	11904834	A	C	0.794149	0.995533	-0.00480952	0.000635816	5e-14	PROSER2	9443
rs2302588	14	73404752	G	C	0.897457	1	-0.00596928	0.000845885	5.7e-14	DCAF4	11580
rs13107325	4	103188709	C	T	0.925031	1	0.00710285	0.000976353	8e-14	SLC39A8	5886
rs111363146	7	44801682	T	C	0.862841	0.993821	0.00550793	0.000748526	9.4e-14	ZMIZ2	5895
rs10822143	10	64887856	C	T	0.495725	0.997339	-0.00372309	0.000514836	9.8e-14	NRBF2	5151
rs17112076	10	98469693	C	T	0.817686	1	-0.00495347	0.000664856	1.1e-13	PIK3AP1	10579
rs12975451	19	38689651	C	T	0.447195	0.985567	-0.00388336	0.000520446	1.2e-13	SIPA1L3	9358
rs4439133	8	9718747	T	A	0.335727	0.966969	0.00390105	0.000552591	1.2e-13	LINC00599	38827
rs62370472	5	52767109	T	C	0.79093	0.993357	-0.00443922	0.000633723	1.4e-13	FST	9350
rs6714780	2	27189063	G	A	0.943846	0.928203	-0.00851709	0.00115332	1.6e-13	MAPRE3	4442
rs10815254	9	5630344	C	T	0.71856	0.989817	0.00419247	0.000574469	2e-13	RIC1	1225
rs12609373	19	52298281	T	C	0.778429	1	-0.00451737	0.000618881	2.3e-13	FPR3	129
rs72836349	2	111891795	T	C	0.897921	0.984976	0.00628691	0.000851853	2.6e-13	BCL2L11	5371
rs1079259	2	101624889	A	G	0.858073	0.998245	0.0051442	0.000733612	2.6e-13	RPL31	1159
rs2551776	7	135103449	C	T	0.375379	0.984555	0.00377974	0.000534721	3.3e-13	CNOT4	31627
rs1967280	15	85878191	C	T	0.581326	0.999088	-0.00385209	0.000523381	3.5e-13	MIR7706	45636
rs12096443	1	50984962	C	T	0.565442	0.99584	0.00378319	0.000516375	4.2e-13	FAF1	82262
rs7157918	14	69641807	G	A	0.740677	0.993248	-0.00396894	0.000587669	4.8e-13	EXD2	16387
rs6916318	6	127435106	A	T	0.469158	0.997395	-0.00373404	0.000516711	4.8e-13	RSPO3	4710
rs11126472	2	75720372	C	T	0.952526	1	0.00873673	0.00122987	5e-13	EVA1A	928
rs12965052	18	45665900	G	A	0.366044	0.996582	-0.003807	0.000535207	5.5e-13	ZBTB7C	2380
rs76895963	12	4384844	T	G	0.979266	0.812109	0.0141631	0.00198439	5.6e-13	CCND2-AS1	200
rs2633311	10	75598099	C	T	0.564243	0.995321	0.00383286	0.000519805	7.2e-13	CAMK2G	22474
rs1867324	5	112539955	A	G	0.318586	0.989218	0.00384501	0.000556899	7.4e-13	MCC	90681
rs429358	19	45411941	T	C	0.845457	1	0.00528589	0.000711948	7.4e-13	APOE	710
rs10517369	4	36131941	T	C	0.654531	0.998126	-0.00385594	0.000540097	7.6e-13	ARAP2	64315
rs10917338	1	23304003	A	G	0.204418	0.917151	-0.0047	0.000661065	8.2e-13	LACTBL1	4643
rs12830585	12	81367754	A	G	0.733592	0.982123	-0.00412543	0.000584261	1.1e-12	LIN7A	36059
rs662138	6	160564476	C	G	0.813776	1	0.0048624	0.000660294	1.1e-12	SLC22A1	15275
rs36049560	16	88535620	A	G	0.681141	0.978534	-0.00402537	0.000557217	1.1e-12	MIR5189	180
rs871841	17	8216468	T	C	0.50196	1	-0.00352717	0.00051544	1.2e-12	ARHGEF15	2328
rs2110690	2	202185132	A	G	0.494755	0.995031	-0.00353474	0.000513005	1.4e-12	FLACC1	32138
rs10910535	1	235096551	A	T	0.721049	0.921614	0.00429248	0.000592629	1.7e-12	LOC101927851	3196
rs6006622	22	44424108	C	T	0.401107	1	0.00358144	0.000521374	1.9e-12	PARVB	1924
rs1968293	2	166617657	A	G	0.508103	0.990673	0.00349183	0.000514005	1.9e-12	GALNT3	13559
rs11632201	15	49891094	T	C	0.517069	0.99841	-0.00363877	0.000515482	2.1e-12	FAM227B	21922
rs344560	19	6665020	T	C	0.0557248	1	0.00775637	0.00112292	2.2e-12	TNFSF14	3756
rs7125626	11	19796386	A	G	0.665373	0.934441	-0.00411967	0.00056267	2.4e-12	MIR4694	14756
rs7523985	1	206709535	T	G	0.672907	0.948129	-0.00380414	0.000558718	2.5e-12	RASSF5	20957
rs2635383	15	57870866	G	T	0.512815	0.982962	-0.00370526	0.00051837	2.5e-12	MYZAP	13236
rs11815438	10	62501737	T	C	0.76497	0.997183	0.00418523	0.000606746	3.1e-12	ANK3	8450
rs11854786	15	39794997	G	A	0.90444	0.959232	0.00601699	0.000891702	3.2e-12	THBS1	78283
rs326888	4	112714998	T	C	0.395823	0.993789	-0.00351824	0.000526263	3.4e-12	FAM241A	351612
rs190311751	4	146285755	G	A	0.989494	0.95904	-0.0177289	0.00256983	3.5e-12	LINC02266	24183
rs7970999	12	100905556	T	C	0.942694	0.996133	0.00768656	0.00110607	4.7e-12	NR1H4	8418
rs3918298	11	69463273	G	A	0.973353	0.973606	-0.011552	0.00161494	4.7e-12	CCND1	5970
rs7177289	15	58680184	C	T	0.645118	0.996617	-0.00366283	0.000538712	5.4e-12	LIPC	44006
rs634501	5	180218668	A	G	0.265654	1	0.0040136	0.000583377	5.9e-12	MGAT1	1127
rs3136245	2	48012846	C	T	0.798607	0.995362	0.00424464	0.000642605	6.1e-12	MSH6	1752
rs8077276	17	61547562	G	A	0.375539	0.992359	0.00361935	0.00053431	6.3e-12	ACE	6860
rs12922660	16	73200017	A	G	0.582014	0.990928	-0.00327693	0.000522247	6.4e-12	C16orf47	21670
rs475805	11	65848738	G	A	0.234845	0.993267	0.00410591	0.000609094	6.6e-12	PACS1	10995
rs11547962	15	90772005	G	A	0.60437	0.986434	0.00340463	0.000529318	7.2e-12	SEMA4B	907
rs8110285	19	48116478	A	G	0.239712	0.989523	-0.00411332	0.000605866	7.5e-12	BICRA	5025
rs28929474	14	94844947	C	T	0.980154	1	-0.01201	0.00184469	7.7e-12	SERPINA1	1863
rs2908290	7	44216137	G	A	0.628428	1	-0.00366916	0.000531387	8.4e-12	GCK	12902
rs77551289	18	60788745	A	G	0.902408	0.991417	-0.00591797	0.000872277	8.5e-12	BCL2	1834
rs72749502	15	57297078	A	T	0.927232	0.994543	-0.0065739	0.000992137	8.6e-12	TCF12	85435
rs8037452	15	49379898	G	T	0.922918	0.954438	-0.00656698	0.000985829	9e-12	COPS2	35026
rs56308637	3	135639648	C	T	0.746645	0.997324	-0.00386475	0.000590665	9.4e-12	PPP2R3A	44922
rs3007727	1	18793520	A	G	0.175432	0.99565	-0.00462388	0.000672427	1e-11	KLHDC7A	13904
rs12202204	6	126686407	A	G	0.686199	1	-0.00358751	0.000554497	1.1e-11	CENPW	16385
rs12552930	9	92265097	A	T	0.825394	0.920522	-0.0048384	0.00070665	1.1e-11	UNQ6494	10399
rs9616847	22	50868669	A	T	0.610786	0.991328	0.00367223	0.00052516	1.3e-11	SBF1	14762
rs12972925	19	39393498	A	G	0.398937	0.997409	-0.00344429	0.000525956	1.4e-11	NFKBIB	2889
rs10072935	5	67708229	T	A	0.722273	0.989456	-0.00386288	0.000575243	1.4e-11	PIK3R1	110579
rs10202088	2	201638151	A	G	0.539113	0.995272	-0.00334635	0.000514593	1.5e-11	LOC101927795	7067
rs9530141	13	73628708	A	G	0.686672	0.978327	0.00362772	0.000561553	1.6e-11	KLF5	406
rs113542380	2	43464818	G	A	0.925023	0.981026	-0.00672001	0.000984452	1.8e-11	THADA	6843
rs10888011	1	17217069	G	A	0.822659	0.685322	0.00523652	0.00080542	2.1e-11	LOC105376805	907
rs112604690	1	51532358	A	T	0.909328	0.989648	0.00607738	0.000893528	2.1e-11	NA	NA
rs1330307	9	4305064	A	C	0.513657	0.987738	0.00339688	0.000517345	2.1e-11	GLIS3	4995
rs62074542	17	76668318	C	T	0.80306	0.998591	0.00408002	0.000648257	2.8e-11	CYTH1	1811
rs5030377	19	10393234	A	G	0.620559	0.9895	0.0034921	0.000531287	3.2e-11	ICAM1	4058
rs2868996	11	47575370	A	T	0.660507	0.97018	-0.00367512	0.00055121	3.2e-11	CELF1	685
rs6866323	5	17102362	C	T	0.668323	1	-0.00341346	0.000545673	4.1e-11	BASP1-AS1	27775
rs1176536	1	157062364	G	A	0.629169	0.991457	0.00346464	0.000531453	4.4e-11	ETV3L	529
rs3746778	20	61341472	G	A	0.579518	0.941165	0.00352708	0.000536528	5.9e-11	NTSR1	1284
rs4759375	12	123796238	C	T	0.915534	0.95744	-0.00590896	0.000944415	6e-11	SBNO1	22582
rs10221244	17	73785718	G	A	0.348532	0.996905	0.00333074	0.000540579	6.5e-11	UNK	4562
rs656841	11	126244173	C	G	0.364855	0.970375	-0.00341388	0.00054232	6.9e-11	ST3GAL4	18266
rs1818599	3	187755019	G	A	0.626093	0.981033	-0.00339944	0.000534838	7.7e-11	LINC01991	60823
rs7672435	4	37482779	T	A	0.584364	0.987913	-0.00347782	0.000522966	7.7e-11	C4orf19	27232
rs1043463	2	32843295	A	T	0.36725	0.822042	-0.00380669	0.000586954	7.8e-11	BIRC6	671
rs11202615	10	89757640	A	T	0.708931	0.998086	-0.003598	0.000566148	8e-11	PTEN	25952
rs11658904	17	16944622	T	C	0.76892	0.991558	-0.00378801	0.000612978	8.1e-11	MPRIP	1149
rs62075816	17	46976606	G	A	0.470694	0.997965	-0.00331228	0.000516086	8.2e-11	ATP5MC1	3373
rs6860725	5	78419809	T	C	0.333213	0.99775	0.00371766	0.000545414	8.5e-11	BHMT	8303
rs75686861	4	145621328	G	A	0.907452	0.985174	-0.00562843	0.000891802	8.6e-11	HHIP	45096
rs76568468	2	42727647	A	C	0.968112	0.9987	-0.00893408	0.00145753	8.7e-11	MTA3	5938
rs7089349	10	96407352	T	C	0.84888	0.999497	-0.00468701	0.000717042	9.4e-11	CYP2C18	36134
rs228292	17	36930277	T	G	0.779682	1	-0.00383929	0.000621224	9.6e-11	PIP4K2B	8333
rs75661051	12	122599020	A	G	0.795598	0.992652	-0.0041876	0.000636962	1.1e-10	MLXIP	32870
rs6764238	3	129092491	C	T	0.101355	0.979244	0.00538479	0.000859323	1.2e-10	RPL32P3	9186
rs55821328	17	28872724	G	A	0.889842	0.995981	0.00515608	0.000824294	1.3e-10	GOSR1	18113
rs146420876	2	242422404	C	T	0.858976	0.924705	0.00470668	0.00076458	1.3e-10	MIR3133	5006
rs2466855	17	31248142	G	A	0.610165	0.986174	0.00351706	0.000530289	1.3e-10	TMEM98	6786
rs907091	17	37921742	C	T	0.514323	0.998072	0.00342225	0.000515731	1.4e-10	IKZF3	7770
rs17415991	1	15858587	A	G	0.976802	1	0.0108285	0.0016971	1.5e-10	DNAJC16	5244
rs59774409	19	50016748	C	T	0.917728	0.995576	-0.00590824	0.000935911	1.5e-10	FCGRT	225
rs7402982	15	99193269	A	G	0.416135	0.973321	-0.00335219	0.000529661	1.6e-10	IRAIN	1182
rs304466	10	91273754	G	T	0.745082	0.958718	0.00377783	0.000600994	1.6e-10	SLC16A12	21598
rs4506495	1	98404234	T	C	0.835541	0.996099	-0.00441268	0.000690078	1.7e-10	LINC01930	3063
rs7584270	2	20393183	A	T	0.589079	0.982367	0.00327731	0.00052453	1.7e-10	SDC1	7375
rs10961464	9	14292138	G	A	0.679875	0.993343	-0.00342341	0.000553461	1.8e-10	NFIB	8126
rs1811762	15	47389794	A	G	0.830402	0.991714	-0.00405741	0.000688485	1.8e-10	SEMA6D	86492
rs1890966	10	99094436	G	A	0.669539	0.9941	-0.00343101	0.00054729	1.9e-10	FRAT2	51
rs12442721	15	50910813	C	T	0.605774	0.983626	0.0034808	0.000531225	2e-10	TRPM7	61457
rs13088318	3	101242751	A	G	0.662974	1	0.00337986	0.000543742	2e-10	FAM172BP	19
rs7076198	10	45996309	C	T	0.760766	0.999005	-0.00373577	0.000602142	2.2e-10	MARCHF8	34511
rs10077941	5	141911176	G	A	0.886222	0.989262	-0.0052672	0.000812166	2.3e-10	FGF1	60567
rs76015867	15	51452387	G	A	0.970334	0.997383	-0.00969376	0.00151674	2.5e-10	CYP19A1	47867
rs8028620	15	99202875	C	T	0.487114	1	-0.00319845	0.00051573	4.5e-10	IRAIN	8424
rs440277	19	45361224	G	A	0.688029	0.98655	-0.00351092	0.000559304	6.2e-10	NECTIN2	11670
rs17457340	20	10640042	T	C	0.92352	0.990611	0.00575243	0.000973163	1.3e-09	MIR6870	9698
rs35933282	21	33808520	C	T	0.903028	0.991642	-0.00516422	0.000874693	1.3e-09	EVA1C	23506
rs55818584	19	10332547	T	A	0.764068	0.970854	0.00359851	0.000614443	3.4e-09	S1PR2	438
rs452359	21	28234078	G	A	0.535109	0.995787	-0.00307309	0.000518935	3.4e-09	ADAMTS1	16349
rs753074	15	72101087	C	T	0.891675	0.970096	0.00511188	0.000839218	4.2e-09	NR2E3	1807
rs11663085	18	782898	A	G	0.895495	0.987715	-0.00492818	0.000846301	9.8e-09	YES1	29346
Nearest genes are annotated using UCSG within 1MB distance from SNP. Linear mixed model was used to test association of each SNP with liver enzyme.
SNP: Single Nucleotide polymorphism; ALLELE1: coded allele; ALLELE2: second allele; A1FREQ: Allele frequency for the coded allele; SE: standard error

## Sheet: ST5-ALP-replicated
Supplementary Data 5- Known and novel genetic variants associated with ALP within the meta-analysis of UKB and replication cohorts at P<1×10-9.
SNP	CHR	BP	Nearest Gene	ALLELE1	ALLELE2	BETA	SE	P.value	Novelty
rs5112	19	45430280	APOC1P1	C	G	0.0074	0.0002	4.91e-248	novel
rs2393791	12	121423956	HNF1A	T	C	-0.0065	0.0002	3.8e-236	novel
rs7966590	12	570840	B4GALNT3	A	G	0.0062	0.0002	2.83e-210	novel
rs58973023	13	42959133	LINC02341	A	T	-0.0058	0.0002	4.48e-198	novel
rs6421984	11	305619	IFITM2	T	C	-0.0058	0.0002	2.16e-192	novel
rs1260326	2	27730940	GCKR	T	C	0.0058	0.0002	3.72e-187	novel
rs8736	19	54677189	MBOAT7	T	C	0.0055	0.0002	1.62e-171	novel
rs182746053	1	22428816	CDC42	A	G	0.053	0.0019	2.83e-163	novel
rs6469788	8	119952750	TNFRSF11B	A	C	-0.0052	0.0002	5.51e-156	novel
rs28929474	14	94844947	SERPINA1	T	C	0.0182	0.0007	2.21e-145	novel
rs4575545	16	79755446	MAFTRR	A	G	0.0054	0.0002	1.28e-142	novel
rs2298058	13	95248566	TGDS	T	C	0.0052	0.0002	4.71e-131	novel
rs75398587	10	103946480	NOLC1	C	G	0.0089	0.0004	1.9e-115	novel
rs11250076	8	10647823	LOC102723313	A	G	0.0044	0.0002	5.99e-109	novel
rs11601507	11	5701074	TRIM5	A	C	0.0082	0.0004	4.82e-106	novel
rs2043085	15	58680954	LIPC	T	C	-0.0043	0.0002	4.88e-102	novel
rs6822348	4	100053894	ADH4	A	T	0.0045	0.0002	5.33e-101	novel
rs2272662	8	145639726	SLC39A4	T	C	0.0041	0.0002	3.2e-94	novel
rs117824460	19	41371480	CYP2A7	A	G	-0.014	0.0007	2.71e-89	novel
rs41282145	9	104249507	TMEM246	A	T	0.0129	0.0007	3.109e-81	novel
rs73062686	19	54674478	TMC4	A	G	0.0059	0.0003	3.816e-78	novel
rs563028852	19	54672549	rs563028852	T	C	-0.0046	0.0002	5.11e-78	novel
rs12730935	1	154419892	IL6R	A	G	-0.0036	0.0002	1.828e-77	novel
rs10787429	10	113949664	GPAM	T	C	0.004	0.0002	6.61e-72	novel
rs11078597	17	1618363	MIR22	T	C	0.0043	0.0002	1.926e-67	novel
rs11216938	11	118514625	MIR6716	T	C	-0.004	0.0002	1.401e-65	novel
rs4860987	4	69491284	TMPRSS11E	A	T	0.0042	0.0002	1.143e-64	novel
rs1021956	4	148979174	ARHGAP10	T	G	0.0042	0.0003	1.591e-61	novel
rs903504	17	37829570	PGAP3	C	G	0.0034	0.0002	3.185e-61	novel
rs666727	12	111989658	ATXN2	T	C	-0.0039	0.0002	4.275e-60	novel
rs28570619	19	33517152	RHPN2	A	G	0.0072	0.0005	5.5e-56	novel
rs2642438	1	220970028	MARC1	A	G	-0.0033	0.0002	9.389e-56	novel
rs144160547	10	104580279	WBP1L	T	C	-0.0043	0.0003	3.293e-53	novel
rs2460383	2	135014126	MGAT5	T	C	0.0035	0.0002	3.989e-53	novel
rs687339	3	135932359	MSL2	T	C	0.0036	0.0002	3.832e-52	novel
rs4782568	16	83980529	OSGIN1	C	G	0.0029	0.0002	3.482e-50	novel
rs1428967	5	36646915	SLC1A3	A	G	-0.0034	0.0002	7.316e-50	novel
rs1048013	2	204154552	CYP20A1	T	C	0.0029	0.0002	2.176e-48	novel
rs11152071	18	56087417	NEDD4L	T	C	0.0033	0.0002	1.931e-47	novel
rs13225347	7	72976048	BCL7B	T	C	-0.0031	0.0002	6.186e-46	novel
rs9926191	16	2210452	TRAF7	A	G	0.0056	0.0004	1.162e-45	novel
rs2970818	12	4606168	C12orf4	A	T	-0.0046	0.0003	2.946e-45	novel
rs2239222	14	73011885	RGS6	A	G	0.0029	0.0002	7.571e-45	novel
rs930900	12	53727545	SP7	T	C	-0.003	0.0002	1.459e-44	novel
rs147667955	3	12450838	PPARG	T	C	-0.0155	0.0011	3.927e-44	novel
rs534933	15	58735222	LIPC-AS1	A	C	-0.0036	0.0003	1.162e-41	novel
rs7099526	10	79657705	DLG5	C	G	-0.0029	0.0002	1.219e-41	novel
rs1223791	1	214321081	PROX1	A	G	-0.0036	0.0003	1.831e-41	novel
rs60586860	17	47946055	FLJ45513	T	C	0.007	0.0005	8.469e-41	novel
rs429358	19	45411941	APOE	T	C	0.0036	0.0003	1.537e-40	novel
rs7287617	22	39897163	MIEF1	A	G	0.0028	0.0002	1.957e-40	novel
rs603424	10	102075479	PKD2L1	A	G	-0.0035	0.0003	2.917e-40	novel
rs2041081	2	199243372	LINC01923	T	C	0.0027	0.0002	1.65e-39	novel
rs11624069	14	103563547	EXOC3L4	T	C	-0.0026	0.0002	7.719e-39	novel
rs4233949	2	54659707	SPTBN1	C	G	0.0025	0.0002	7.314e-38	novel
rs141866277	15	43950699	CATSPER2	A	T	0.0082	0.0006	2.336e-37	novel
rs150844304	15	43726625	TUBGCP4	A	C	0.0079	0.0006	2.825e-37	novel
rs6503238	17	9582214	USP43	T	C	0.0029	0.0002	1.397e-36	novel
rs78444298	1	184672098	EDEM3	A	G	-0.0092	0.0007	2.486e-36	novel
rs2290846	4	151199080	LRBA	A	G	-0.0027	0.0002	3.814e-36	novel
rs71378928	17	66453305	WIPI1	C	G	0.0029	0.0002	2.798e-35	novel
rs75999022	7	107017135	GPR22	T	C	-0.0029	0.0002	1.153e-34	novel
rs149793040	12	109661672	ACACB	A	G	0.0286	0.0023	1.271e-34	novel
rs9565082	13	74737625	KLF12	C	G	-0.0024	0.0002	1.215e-33	novel
rs1318175	15	58586129	AQP9	T	C	0.0032	0.0003	4.32e-33	novel
rs2041894	12	107350167	TMEM263	A	G	0.0023	0.0002	7.805e-33	novel
rs3918253	20	44639511	MMP9	T	C	0.0023	0.0002	1.041e-32	novel
rs73566945	9	139327599	INPP5E	A	G	0.0029	0.0002	2.281e-32	novel
rs80021729	11	134263734	B3GAT1	A	C	-0.0033	0.0003	3.625e-32	novel
rs11657394	17	1636950	WDR81	A	C	-0.0046	0.0004	3.775e-32	novel
rs76669111	10	5245780	AKR1C4	T	G	0.0032	0.0003	6.068e-32	novel
rs933574	16	11792700	SNN	A	C	-0.0023	0.0002	6.625e-32	novel
rs62140396	2	28246841	MIR4263	A	G	0.0036	0.0003	1.494e-31	novel
rs10037512	5	88354675	MEF2C-AS1	T	C	-0.0023	0.0002	2.28e-31	novel
rs2919872	2	88428571	FABP1	T	C	-0.0023	0.0002	3.328e-31	novel
rs13053490	22	36559299	APOL3	A	G	-0.0049	0.0004	1.702e-30	novel
rs710913	1	39989926	PPIEL	T	C	0.0023	0.0002	2.285e-30	novel
rs62280667	3	101084604	SENP7	T	C	0.0023	0.0002	1.349e-29	novel
rs6542680	2	3640142	COLEC11	T	C	-0.0028	0.0003	1.632e-29	novel
rs5751777	22	24267047	MIF-AS1	T	C	-0.0022	0.0002	2.07e-29	novel
rs3822856	6	116316103	TPI1P3	A	C	0.0022	0.0002	2.471e-29	novel
rs7641195	3	132202013	DNAJC13	T	C	0.0022	0.0002	4.314e-29	novel
rs11042106	11	8896083	ST5	T	C	-0.003	0.0003	5.079e-29	novel
rs6693447	1	2330190	PEX10	T	G	-0.0022	0.0002	8.448e-29	novel
rs1499279	5	52106278	PELO	T	G	0.0055	0.0005	1.222e-28	novel
rs9843214	3	98540931	DCBLD2	T	C	0.0022	0.0002	2.258e-28	novel
rs2862300	1	177943591	SEC16B	A	G	-0.0025	0.0002	2.438e-28	novel
rs28399607	19	45314324	BCAM	T	C	0.0051	0.0005	4.209e-28	novel
rs13013390	2	192126727	MYO1B	A	G	-0.0023	0.0002	4.535e-28	novel
rs11210918	1	44240533	LOC101929592	A	T	-0.0021	0.0002	6.809e-28	novel
rs6119324	20	29991045	DEFB121	A	C	-0.0027	0.0002	9.029e-28	novel
rs799157	7	73020301	MLXIPL	T	C	0.0055	0.0005	1.145e-27	novel
rs10409243	19	10332988	S1PR2	T	C	-0.0022	0.0002	1.25e-27	novel
rs2547239	19	48382157	SULT2A1	T	C	0.0028	0.0003	2.639e-27	novel
rs17687445	16	79683030	MAF	T	G	-0.0033	0.0003	2.928e-27	novel
rs180029	1	109633973	TMEM167B	T	C	-0.0028	0.0003	3.014e-27	novel
rs75460349	1	27180088	ZDHHC18	A	C	0.007	0.0006	5.649e-27	novel
rs35267807	10	46202429	AGAP10P	C	G	-0.0025	0.0002	5.883e-27	novel
rs16940845	17	44116843	KANSL1	A	C	0.0021	0.0002	6.127e-27	novel
rs4822983	22	29115066	CHEK2	T	C	-0.0023	0.0002	7.045e-27	novel
rs6029273	20	39313690	MAFB	A	G	0.0029	0.0003	9.165e-27	novel
rs6457807	6	35142899	TCP11	T	C	-0.0027	0.0003	2.655e-26	novel
rs2670824	17	72438972	GPRC5C	C	G	0.0039	0.0004	3.042e-26	novel
rs34239095	15	89455768	MFGE8	C	G	0.0023	0.0002	4.664e-26	novel
rs4092465	18	55080437	ONECUT2	A	G	-0.0022	0.0002	6.033e-26	novel
rs11672227	19	41276886	MIA	T	C	-0.0028	0.0003	7.326e-26	novel
rs8046061	16	80752293	CDYL2	T	C	-0.0021	0.0002	1.793e-25	novel
rs11119783	1	211812772	LINC01693	A	G	-0.002	0.0002	1.871e-25	novel
rs2977986	8	71143556	NCOA2	A	C	0.0028	0.0003	2.357e-25	novel
rs4794004	17	47038471	GIP	A	G	0.002	0.0002	2.853e-25	novel
rs17532371	13	41635301	ELF1	C	G	0.0038	0.0004	9.35e-25	novel
rs6706968	2	121310269	LINC01101	A	C	-0.002	0.0002	1.341e-24	novel
rs75663481	14	75787011	LINC01220	A	G	-0.0023	0.0002	1.768e-24	novel
rs17429745	4	106038169	TET2	T	G	-0.0021	0.0002	6.174e-24	novel
rs6898290	5	158513546	EBF1	T	C	-0.002	0.0002	7.443e-24	novel
rs4712253	6	15526417	DTNBP1	T	C	-0.002	0.0002	1.572e-23	novel
rs10716631	2	219138170	PNKD	T	G	0.002	0.0002	1.638e-23	novel
rs10201242	2	158464849	ACVR1C	A	G	-0.0038	0.0004	1.683e-23	novel
rs3974481	4	103877991	SLC9B1	T	C	0.0019	0.0002	3.409e-23	novel
rs62501971	8	30182929	RBPMS-AS1	A	G	0.0023	0.0002	5.55e-23	novel
rs72801474	5	132444128	HSPA4	A	G	-0.0034	0.0003	5.685e-23	novel
rs829584	2	30677275	LCLAT1	A	G	0.0022	0.0002	1.173e-22	novel
rs189174	3	119818585	GSK3B	C	G	0.002	0.0002	1.29e-22	novel
rs56332871	15	96714816	LOC105369212	A	C	0.0021	0.0002	1.638e-22	novel
rs56276813	1	205730573	RAB29	T	G	0.0021	0.0002	1.687e-22	novel
rs41280463	4	154191226	TRIM2	A	G	-0.0026	0.0003	1.763e-22	novel
rs2414098	15	51537806	CYP19A1	T	C	0.002	0.0002	2.037e-22	novel
rs292623	7	134911784	STRA8	T	C	0.0022	0.0002	2.302e-22	novel
rs75916629	19	20213781	ZNF90	A	G	0.0065	0.0007	4.629e-22	novel
rs7450517	6	53902843	MLIP-AS1	A	G	-0.002	0.0002	4.786e-22	novel
rs6919004	6	7215541	RREB1	T	C	-0.0019	0.0002	5.685e-22	novel
rs550510	17	46926615	CALCOCO2	A	G	0.0026	0.0003	5.937e-22	novel
rs116809741	4	77197521	FAM47E	T	G	0.002	0.0002	7.343e-22	novel
rs3813829	4	111120166	ELOVL6	A	G	0.0021	0.0002	8.517e-22	novel
rs72832993	17	38128601	GSDMA	A	C	0.0037	0.0004	1.045e-21	novel
rs35013847	10	96652320	CYP2C19	A	G	0.002	0.0002	1.243e-21	novel
rs1042311	22	46627780	PPARA	T	C	0.0127	0.0013	1.371e-21	novel
rs34517439	1	78450517	DNAJB4	A	C	0.0029	0.0003	3.371e-21	novel
rs498936	11	75454878	MOGAT2	A	T	-0.0025	0.0003	4.951e-21	novel
rs4835265	4	146821410	ZNF827	A	C	0.0025	0.0003	5.574e-21	novel
rs399970	19	57063916	ZFP28	T	G	-0.0021	0.0002	5.667e-21	novel
rs12655885	5	68422637	SLC30A5	A	T	0.0019	0.0002	1.784e-20	novel
rs77243579	6	109640864	CCDC162P	A	G	0.0019	0.0002	2.904e-20	novel
rs1890896	10	93641757	TNKS2	T	C	0.0018	0.0002	2.939e-20	novel
rs77707292	18	56099855	MIR122	T	C	0.0035	0.0004	5.289e-20	novel
rs59742698	18	56147831	ALPK2	A	G	0.0023	0.0002	5.5e-20	novel
rs11928797	3	33457493	FBXL2	A	C	0.0028	0.0003	5.548e-20	novel
rs2338222	5	71727922	ZNF366	T	G	-0.0018	0.0002	1.231e-19	novel
rs77542162	17	67081278	ABCA6	A	G	-0.006	0.0007	1.232e-19	novel
rs2911971	8	6607634	MIR4659A	C	G	-0.0018	0.0002	1.261e-19	novel
rs35135885	7	65475734	GUSB	T	C	0.0018	0.0002	1.383e-19	novel
rs11663201	18	77218855	NFATC1	A	G	-0.0019	0.0002	1.407e-19	novel
rs62065453	17	43573419	PLEKHM1	T	C	-0.0021	0.0002	1.51e-19	novel
rs62193162	2	242268436	SEPTIN2	A	T	-0.0018	0.0002	1.714e-19	novel
rs2040189	18	13659019	FAM210A	C	G	0.0019	0.0002	3.049e-19	novel
rs2280246	2	68979141	ARHGAP25	A	C	-0.0019	0.0002	3.369e-19	novel
rs12133576	1	93816400	DR1	A	G	0.0018	0.0002	5.694e-19	novel
rs3800461	6	34616322	LOC101929243	C	G	-0.0027	0.0003	6.466e-19	novel
rs6060269	20	33736515	EDEM2	A	C	-0.0017	0.0002	7.283e-19	novel
rs2706762	2	70488470	PCYOX1	T	C	-0.0024	0.0003	8.048e-19	novel
rs6026468	20	57290347	STX16-NPEPL1	C	G	-0.0018	0.0002	8.505e-19	novel
rs6460898	7	12252893	TMEM106B	A	G	-0.0017	0.0002	1.019e-18	novel
rs2436854	8	103826037	GASAL1	A	G	-0.0019	0.0002	1.685e-18	novel
rs2465956	2	109065004	GCC2	T	C	0.0022	0.0002	1.85e-18	novel
rs12705093	7	100477445	SRRT	A	G	-0.0033	0.0004	1.866e-18	novel
rs4414647	2	181882742	UBE2E3	A	G	-0.0018	0.0002	2.374e-18	novel
rs2021309	20	60728038	SS18L1	T	C	-0.0025	0.0003	3.526e-18	novel
rs77617068	4	37429097	NWD2	T	C	-0.0029	0.0003	3.543e-18	novel
rs6440133	3	142766744	U2SURP	T	C	-0.0017	0.0002	3.913e-18	novel
rs72766551	16	4348580	GLIS2	T	C	-0.002	0.0002	4.411e-18	novel
rs1966384	10	116627910	FAM160B1	T	G	0.0017	0.0002	5.411e-18	novel
rs13065991	3	47298234	SNORD13J	A	G	-0.0017	0.0002	5.54e-18	novel
rs7740107	6	130374461	L3MBTL3	A	T	0.0019	0.0002	5.84e-18	novel
rs13109814	4	129089444	LARP1B	A	T	-0.0017	0.0002	5.957e-18	novel
rs78060698	19	5832773	FUT6	A	G	0.0042	0.0005	6.246e-18	novel
rs74454549	2	203152767	SNORD11B	C	G	0.0026	0.0003	6.45e-18	novel
rs4764086	12	14568452	ATF7IP	A	G	0.0017	0.0002	9.189e-18	novel
rs2107717	7	98005398	BAIAP2L1	T	C	0.0019	0.0002	9.407e-18	novel
rs572633548	16	83991580	rs572633548	C	G	0.0153	0.0018	1.083e-17	novel
rs12208357	6	160543148	SLC22A1	T	C	0.0032	0.0004	1.207e-17	novel
rs146326139	12	124157175	TCTN2	C	G	0.0074	0.0009	1.405e-17	novel
rs6749773	2	48642541	PPP1R21	A	G	-0.0017	0.0002	1.943e-17	novel
rs273960	7	137597005	CREB3L2	T	C	-0.0017	0.0002	2.077e-17	novel
rs4728142	7	128573967	IRF5	A	G	0.0017	0.0002	2.162e-17	novel
rs111878400	20	56100412	CTCFL	A	G	0.004	0.0005	2.919e-17	novel
rs71327329	22	29327347	ZNRF3	A	G	-0.0025	0.0003	3.027e-17	novel
rs10434761	5	115160053	ATG12	A	G	0.0024	0.0003	3.152e-17	novel
rs4767896	12	120887513	GATC	A	G	0.0051	0.0006	3.501e-17	novel
rs112938712	20	30633079	HCK	A	G	-0.0024	0.0003	3.582e-17	novel
rs79864192	20	62592903	UCKL1-AS1	T	G	0.0022	0.0003	3.934e-17	novel
rs2241878	2	234183718	SCARNA5	T	C	-0.0016	0.0002	4.171e-17	novel
rs12327774	19	10372965	MRPL4	C	G	-0.0022	0.0003	4.641e-17	novel
rs9932007	16	53456661	RBL2	A	G	-0.0016	0.0002	5.313e-17	novel
rs4782366	16	88524298	ZFPM1	T	C	-0.0017	0.0002	5.455e-17	novel
rs2191030	3	45910946	CCR9	T	C	0.002	0.0002	5.935e-17	novel
rs17145892	11	62200269	AHNAK	A	T	0.0021	0.0003	8.193e-17	novel
rs34467936	11	47915299	NUP160	A	G	0.0017	0.0002	8.622e-17	novel
rs4916009	1	65371418	JAK1	T	C	0.0029	0.0003	1.594e-16	novel
rs71405688	15	90743886	SEMA4B	T	C	0.0025	0.0003	1.973e-16	novel
rs10963680	9	18629283	ADAMTSL1	A	G	0.0019	0.0002	2.148e-16	novel
rs1317617	10	81096589	PPIF	A	G	0.002	0.0002	2.252e-16	novel
rs1047891	2	211540507	CPS1	A	C	-0.0017	0.0002	2.257e-16	novel
rs1574115	3	121469225	GOLGB1	T	C	-0.0019	0.0002	2.438e-16	novel
rs62122430	19	18495510	GDF15	A	T	-0.0023	0.0003	2.515e-16	novel
rs2834963	21	36921259	LOC100506403	T	C	-0.0017	0.0002	3.296e-16	novel
rs73536729	16	47888097	LINC02133	A	G	0.004	0.0005	3.343e-16	novel
rs13006699	2	171867152	TLK1	A	G	-0.0018	0.0002	3.743e-16	novel
rs7646106	3	5257971	EDEM1	T	C	0.0021	0.0003	4.067e-16	novel
rs194491	5	72320403	FCHO2	T	C	0.0021	0.0003	4.425e-16	novel
rs1724298	7	96647184	DLX5	T	C	0.0026	0.0003	5.568e-16	novel
rs62509311	8	74907295	LY96	A	T	0.0018	0.0002	6.415e-16	novel
rs77653204	19	45614835	PPP1R37	A	G	-0.0039	0.0005	7.186e-16	novel
rs77547060	20	44661945	SLC12A5	A	C	0.0029	0.0004	7.915e-16	novel
rs7950422	11	102107745	YAP1	A	G	-0.0017	0.0002	1.186e-15	novel
rs11540050	7	44240664	YKT6	T	G	-0.0036	0.0004	1.232e-15	novel
rs7101940	11	122534810	UBASH3B	A	G	-0.0016	0.0002	1.269e-15	novel
rs11007165	10	28916893	WAC	T	C	-0.0017	0.0002	1.728e-15	novel
rs11078312	17	2600186	MIR6776	A	G	-0.0025	0.0003	1.992e-15	novel
rs453639	6	132049657	CTAGE9	A	C	0.0017	0.0002	2.004e-15	novel
rs76708468	17	62206299	ERN1	T	C	0.0045	0.0006	2.302e-15	novel
rs7901425	10	130888067	LINC02667	T	C	0.0018	0.0002	2.635e-15	novel
rs4468717	18	3457606	TGIF1	T	C	-0.0029	0.0004	2.678e-15	novel
rs76157475	19	42538896	GRIK5	C	G	-0.0047	0.0006	2.738e-15	novel
rs2075710	19	1106845	GPX4	T	C	0.0018	0.0002	3.323e-15	novel
rs3931036	16	70548297	COG4	A	G	0.0031	0.0004	3.537e-15	novel
rs2460448	16	89700881	DPEP1	A	G	0.0016	0.0002	4.247e-15	novel
rs9826148	3	114464858	MIR4796	T	C	-0.0024	0.0003	4.778e-15	novel
rs1372448	8	129950323	LINC00976	A	T	0.0016	0.0002	4.868e-15	novel
rs17714046	5	180661980	TRIM41	T	C	-0.0036	0.0005	5.942e-15	novel
rs2535627	3	52845105	ITIH4	T	C	0.0015	0.0002	8.654e-15	novel
rs1672991	19	35556659	HPN	A	G	0.003	0.0004	1.281e-14	novel
rs17721822	20	6469596	CASC20	A	G	-0.0016	0.0002	1.686e-14	novel
rs1286147	14	91467567	RPS6KA5	A	C	-0.0019	0.0003	2.046e-14	novel
rs113670117	14	36099366	RALGAPA1	T	C	-0.0026	0.0003	2.125e-14	novel
rs9365682	6	158414308	SYNJ2-IT1	T	C	0.0016	0.0002	2.266e-14	novel
rs28713678	9	98299678	PTCH1	A	T	-0.0015	0.0002	2.415e-14	novel
rs566593771	20	62601386	rs566593771	A	C	-0.0021	0.0003	3.31e-14	novel
rs6602909	13	114551993	GAS6-AS1	T	C	-0.0016	0.0002	3.841e-14	novel
rs62463430	7	72414219	NSUN5	A	G	-0.0023	0.0003	4.755e-14	novel
rs112905931	1	896271	KLHL17	T	C	0.0016	0.0002	5.242e-14	novel
rs13072917	3	47948475	MAP4	A	G	-0.0029	0.0004	5.33e-14	novel
rs12895249	14	73712922	LOC101928123	T	C	-0.0019	0.0002	5.465e-14	novel
rs252761	5	77380723	AP3B1	T	G	0.0015	0.0002	6.138e-14	novel
rs2278222	5	178581797	ADAMTS2	T	C	-0.0017	0.0002	9.522e-14	novel
rs469721	1	91530001	ZNF644	T	C	0.0018	0.0002	1.064e-13	novel
rs11931182	4	69998379	UGT2B7	T	G	0.0014	0.0002	1.08e-13	novel
rs1883783	1	54890956	SSBP3	T	G	-0.0014	0.0002	2.444e-13	novel
rs56317403	10	102670196	SLF2	T	G	0.0018	0.0002	3.305e-13	novel
rs4985376	16	69944335	WWP2	A	G	0.0015	0.0002	3.707e-13	novel
rs10843403	12	29540309	OVCH1-AS1	T	C	0.0014	0.0002	6.059e-13	novel
rs6822283	4	83218230	HNRNPD	T	C	0.0017	0.0002	6.655e-13	novel
rs73224503	7	96165694	SEM1	A	G	-0.0023	0.0003	6.736e-13	novel
rs4646248	8	18260355	NAT2	T	C	0.0015	0.0002	1.603e-12	novel
rs5771222	22	50445704	IL17REL	T	C	0.0014	0.0002	2.498e-12	novel
rs4671103	2	64916181	SERTAD2	A	C	-0.0015	0.0002	3.06e-12	novel
rs2299142	7	42061523	GLI3	T	C	0.0014	0.0002	3.631e-12	novel
rs10232322	7	134548868	CALD1	A	G	-0.002	0.0003	5.339e-12	novel
rs7998010	13	22810615	LINC00540	A	G	-0.0014	0.0002	1.234e-11	novel
rs5757184	22	39019853	FAM227A	T	C	0.0021	0.0003	2.384e-11	novel
rs75403547	16	4940443	PPL	T	C	-0.0025	0.0004	2.982e-11	novel
rs10991460	9	107774003	ABCA1	C	G	0.0013	0.0002	4.679e-11	novel
rs7900806	10	69594595	DNAJC12	A	T	0.0013	0.0002	5.863e-11	novel
rs141002682	22	38240368	MIR658	C	G	-0.0032	0.0005	7.401e-11	novel
rs62109001	19	41408159	CYP2G1P	A	G	-0.0031	0.0005	8.005e-11	novel
rs529876271	1	21092709	rs529876271	A	G	-0.0716	0.0019	<1.00E-300	novel
rs7949566	11	126285301	ST3GAL4	A	G	0.0073	0.0002	7.22e-296	known
rs2183745	9	104219175	TMEM246-AS1	A	T	-0.0058	0.0002	2.01e-169	known
rs174564	11	61588305	FADS1	A	G	-0.0056	0.0002	9.57e-166	known
rs73942308	19	49204394	LOC105447645	A	G	-0.0089	0.0003	6.61e-163	known
rs17710	17	7143994	GABARAP	A	T	0.0061	0.0003	5.78e-106	known
rs2409091	8	8654057	MFHAS1	A	G	0.0039	0.0002	7.08e-90	known
rs78173576	17	7217099	GPS2	T	G	-0.0104	0.0005	2.581e-84	known
rs1410684	6	24932256	RIPOR2	T	G	0.004	0.0002	3.961e-82	known
rs10995578	10	65429738	REEP3	C	G	0.0036	0.0002	3.788e-76	known
rs476934	9	104186503	ALDOB	T	C	0.0054	0.0003	1.43e-74	known
rs115939727	6	23894163	NRSN1	A	T	-0.0144	0.0009	4.22e-60	known
rs111417555	17	7206689	EIF5A	A	G	0.0093	0.0007	6.454e-46	known
rs62130312	19	49105126	FAM83E	T	C	0.0029	0.0003	3.189e-23	known
rs4813555	20	25237145	PYGB	CA	C	-0.0067	0.0007	2.799e-19	known
rs3760353	17	7019049	ASGR2	C	G	-0.0036	0.0004	1.611e-17	known
rs17604185	16	72194763	PMFBP1	A	C	-0.005	0.0006	2.207e-15	known
rs200489612	17	7106378	DLG4	A	G	0.1325	0.0016	<1.00E-300	known
rs6680628	1	21765211	NBPF3	A	G	0.0149	0.0002	<1.00E-300	known
rs202155306	19	49211144	FUT2	A	G	-0.013	0.0002	<1.00E-300	known
rs55714927	17	7080316	ASGR1	T	C	0.0129	0.0002	<1.00E-300	known
rs1935	10	64927823	JMJD1C	C	G	-0.01	0.0002	<1.00E-300	known
rs4240624	8	9184231	LOC157273	A	G	-0.0148	0.0003	<1.00E-300	known
rs187345738	17	6968172	CLEC10A	A	G	0.0567	0.0013	<1.00E-300	known
rs28601761	8	126500031	TRIB1	C	G	0.0087	0.0002	<1.00E-300	known
rs13291798	9	136127481	ABO	A	G	0.015	0.0004	<1.00E-300	known
SNP: Single Nucleotide polymorphism; ALLELE1: coded allele; ALLELE2: second allele; SE: standard error

## Sheet: ST6-ALT-replicated
Supplementary Data 6- Known and novel genetic variants associated with ALT within the meta-analysis of UKB and replication cohorts at P<1×10-9.
SNP	CHR	BP	Nearest Gene	ALLELE1	ALLELE2	BETA	SE	P.value	Novelty
rs7041363	9	117146043	AKNA	C	G	0.0096	0.0003	9.23e-184	novel
rs58542926	19	19379549	TM6SF2	T	C	0.0174	0.0006	5.94e-174	novel
rs7117339	11	93870338	PANX1	T	C	-0.0121	0.0005	4.11e-126	novel
rs1497406	1	16505320	ARHGEF19	A	G	-0.0061	0.0003	1.937e-75	novel
rs429358	19	45411941	APOE	T	C	0.0083	0.0005	3.966e-74	novel
rs2642438	1	220970028	MARC1	A	G	-0.0065	0.0004	2.427e-73	novel
rs132631	22	36542194	APOL3	A	C	-0.0077	0.0004	8.259e-69	novel
rs13395911	2	233520254	EFHD1	A	T	-0.0059	0.0003	3.464e-67	novel
rs4835265	4	146821410	ZNF827	A	C	0.0078	0.0005	7.199e-67	novel
rs1461729	8	9187242	LOC157273	A	G	0.0094	0.0005	7.755e-67	novel
rs4503880	18	56084054	NEDD4L	T	C	0.007	0.0004	1.221e-63	novel
rs1801689	17	64210580	APOH	A	C	-0.0152	0.001	2.19e-57	novel
rs10787429	10	113949664	GPAM	T	C	0.0059	0.0004	2.056e-56	novel
rs645040	3	135926622	MSL2	T	G	0.0055	0.0004	2.731e-45	novel
rs4782568	16	83980529	OSGIN1	C	G	0.0046	0.0003	4.258e-44	novel
rs36079122	12	122504220	LOC100506691	T	C	0.0045	0.0003	2.691e-43	novel
rs2943654	2	227112754	LOC646736	T	C	0.0047	0.0003	3.002e-43	novel
rs11543269	18	55313997	ATP8B1	T	C	-0.0069	0.0005	1.522e-42	novel
rs11657440	17	79480686	ACTG1	T	C	-0.0045	0.0003	7.019e-42	novel
rs55747905	7	87127099	ABCB1	T	C	0.0058	0.0004	1.492e-41	novel
rs12904	1	155106697	EFNA1	A	G	-0.0044	0.0003	2.292e-41	novel
rs5752776	22	29108229	CHEK2	A	G	-0.0047	0.0004	6.614e-41	novel
rs11601507	11	5701074	TRIM5	A	C	0.0084	0.0006	2.217e-40	novel
rs7099526	10	79657705	DLG5	C	G	-0.0046	0.0004	4.859e-39	novel
rs13389219	2	165528876	COBLL1	T	C	-0.0043	0.0003	1.631e-37	novel
rs3184504	12	111884608	SH2B3	T	C	0.0041	0.0003	2.593e-36	novel
rs514659	9	136142203	ABO	A	C	-0.0044	0.0003	4.575e-36	novel
rs339969	15	60883281	RORA	A	C	0.0041	0.0003	7.312e-34	novel
rs217184	16	72105965	HPR	T	C	0.0051	0.0004	7.395e-34	novel
rs13083375	3	12365308	PPARG	T	G	-0.0061	0.0005	9.378e-34	novel
rs4484649	8	10571491	SOX7	A	C	-0.004	0.0003	5.869e-33	novel
rs61801010	1	161542235	FCGR2C	A	G	-0.0069	0.0006	1.132e-32	novel
rs2127015	15	73985223	CD276	T	C	-0.0039	0.0003	7.883e-32	novel
rs11666906	19	18241898	MAST3	A	G	-0.0043	0.0004	7.058e-31	novel
rs12500824	4	77416627	SHROOM3	A	G	0.0039	0.0003	1.277e-30	novel
rs1872240	3	136503896	STAG1	T	C	0.0041	0.0004	1.913e-30	novel
rs141117801	15	90341982	ANPEP	T	C	-0.0063	0.0006	2.268e-30	novel
rs72683923	14	50735947	L2HGDH	T	C	0.013	0.0012	3.022e-27	novel
rs13275089	8	103662852	KLF10	T	C	0.0037	0.0003	5.193e-27	novel
rs8041057	15	40330629	SRP14	T	C	-0.0039	0.0004	9.998e-27	novel
rs75331444	2	44069772	ABCG8	A	G	0.007	0.0007	1.231e-26	novel
rs28650790	5	55861464	C5orf67	T	C	0.0045	0.0004	1.48e-26	novel
rs11621792	14	24871926	NYNRIN	T	C	0.0035	0.0003	3.485e-26	novel
rs819140	20	32915754	AHCY	A	G	0.0035	0.0003	5.917e-26	novel
rs7599	19	36038390	TMEM147	A	G	0.0035	0.0003	6.378e-26	novel
rs56094641	16	53806453	FTO	A	G	-0.0035	0.0003	8.286e-26	novel
rs1862069	2	169933741	DHRS9	A	G	0.0035	0.0003	1.26e-25	novel
rs10409243	19	10332988	S1PR2	T	C	-0.0035	0.0003	2.656e-25	novel
rs3789849	8	8687054	MFHAS1	C	G	0.0035	0.0003	4.319e-25	novel
rs4788460	16	72154509	PMFBP1	T	C	0.0037	0.0004	5.363e-25	novel
rs1815544	1	150479901	TARS2	T	C	-0.0034	0.0003	7.485e-25	novel
rs445	7	92408370	CDK6	T	C	0.0056	0.0005	7.546e-25	novel
rs6684154	1	150981225	PRUNE1	A	C	-0.0138	0.0013	8.142e-25	novel
rs364585	20	12962718	SPTLC3	A	G	0.0034	0.0003	1.233e-24	novel
rs438568	20	12958687	LINC01722	A	G	0.0034	0.0003	1.505e-24	novel
rs1883711	20	39179822	MAFB	C	G	0.0106	0.001	1.882e-24	novel
rs7843924	8	9976540	MSRA	T	C	0.0033	0.0003	2.799e-24	novel
rs7247349	19	33887160	PEPD	A	C	0.0033	0.0003	5.406e-24	novel
rs9980195	21	46268783	PTTG1IP	T	C	0.0033	0.0003	5.523e-24	novel
rs67261871	3	156797941	LINC00880	T	C	-0.0034	0.0003	5.675e-24	novel
rs6440123	3	142659361	LOC100507389	A	G	0.0034	0.0003	1.899e-23	novel
rs519790	11	72504141	STARD10	C	G	-0.0034	0.0003	3.48e-23	novel
rs60140950	12	21028208	SLCO1B3	C	G	0.0044	0.0005	5.82e-22	novel
rs4925546	1	247602968	NLRP3	A	G	0.0032	0.0003	7.636e-22	novel
rs6120772	20	33554761	GSS	T	C	0.004	0.0004	8.017e-22	novel
rs140584594	1	110232983	GSTM1	A	G	-0.0035	0.0004	8.947e-22	novel
rs73875254	3	160029132	IFT80	A	G	-0.0036	0.0004	1.534e-21	novel
rs1890426	6	116338065	TPI1P3	T	C	-0.0032	0.0003	1.557e-21	novel
rs2267372	22	38598234	MAFF	A	G	-0.0032	0.0003	1.771e-21	novel
rs117643180	17	7185779	SLC2A4	A	C	0.01	0.0011	3.28e-21	novel
rs6695321	1	196675861	CFH	A	G	-0.0031	0.0003	1.06e-20	novel
rs12894146	14	35164549	CFL2	A	C	0.0031	0.0003	1.135e-20	novel
rs77707292	18	56099855	MIR122	T	C	0.0059	0.0006	1.165e-20	novel
rs805047	1	89242372	PKN2	A	G	-0.0032	0.0003	2.231e-20	novel
rs11605469	11	93282129	SMCO4	T	C	-0.0063	0.0007	3.544e-20	novel
rs12824533	12	11791685	ETV6	A	G	-0.0031	0.0003	4.029e-20	novel
rs7481951	11	22271870	ANO5	A	T	-0.003	0.0003	6.177e-20	novel
rs11582968	1	2176126	SKI	A	T	0.0058	0.0006	1.109e-19	novel
rs7018885	9	95892726	NINJ1	T	C	0.0034	0.0004	2.037e-19	novel
rs9913936	17	70074148	SOX9-AS1	T	C	-0.0032	0.0004	2.404e-19	novel
rs4711750	6	43757082	VEGFA	A	T	0.0029	0.0003	3.087e-19	novel
rs917116	7	28172739	JAZF1-AS1	T	G	-0.0036	0.0004	3.102e-19	novel
rs4647222	3	37042960	MLH1	A	C	0.0029	0.0003	5.465e-19	novel
rs2981595	12	10583297	KLRC2	A	G	-0.0042	0.0005	6.729e-19	novel
rs4084164	11	62201458	AHNAK	A	G	0.003	0.0003	8.557e-19	novel
rs73382439	6	20404420	E2F3	T	C	-0.0038	0.0004	9.388e-19	novel
rs6688625	1	66161698	LEPR	T	C	0.0038	0.0004	2.183e-18	novel
rs625899	6	53957588	MLIP	T	C	0.0031	0.0004	3.765e-18	novel
rs7029757	9	132566666	TOR1B	A	G	-0.0055	0.0006	7.767e-18	novel
rs2980682	8	6587270	MIR4659A	A	T	-0.003	0.0003	1.023e-17	novel
rs144830380	1	149950326	OTUD7B	T	C	0.0149	0.0017	1.072e-17	novel
rs61856806	10	98466282	PIK3AP1	A	T	0.0036	0.0004	1.585e-17	novel
rs6557781	8	21937667	DMTN	T	C	0.0039	0.0005	1.641e-17	novel
rs2904975	11	65173754	FRMD8	T	C	0.0031	0.0004	2.061e-17	novel
rs56113850	19	41353107	CYP2A6	T	C	-0.0029	0.0003	2.149e-17	novel
rs7174367	15	79064667	ADAMTS7	A	G	0.0028	0.0003	2.205e-17	novel
rs9788910	16	3114472	IL32	C	G	-0.0028	0.0003	2.371e-17	novel
rs28431971	4	100487315	MTTP	A	G	-0.0032	0.0004	2.391e-17	novel
rs56189004	10	99086632	FRAT1	A	G	-0.003	0.0004	3.994e-17	novel
rs4351283	6	130374711	L3MBTL3	T	C	-0.0029	0.0003	4.173e-17	novel
rs7332115	13	33147548	PDS5B	T	G	0.0028	0.0003	1.088e-16	novel
rs62307409	4	87269712	MAPK10	A	G	0.0032	0.0004	1.125e-16	novel
rs1030270	5	156703572	CYFIP2	T	C	-0.0059	0.0007	2.362e-16	novel
rs10887777	10	89807366	PTEN	T	C	-0.003	0.0004	4.232e-16	novel
rs4784053	16	58660691	CNOT1	T	C	-0.0027	0.0003	7.386e-16	novel
rs7966357	12	51209838	ATF1	C	G	0.0028	0.0003	9.285e-16	novel
rs246193	16	58547858	NDRG4	T	C	-0.0027	0.0003	1.589e-15	novel
rs5402	3	170727739	SLC2A2	A	T	0.0039	0.0005	3.451e-15	novel
rs2618567	20	17844492	SNX5	T	G	0.0027	0.0003	4.532e-15	novel
rs4290706	2	48541044	FOXN2	A	T	-0.0026	0.0003	5.915e-15	novel
rs4804414	19	7223785	INSR	T	C	0.0026	0.0003	6.02e-15	novel
rs2030291	11	16251251	SOX6	A	T	0.0026	0.0003	7.861e-15	novel
rs2364368	3	125905080	ALDH1L1	A	T	-0.0026	0.0003	1.25e-14	novel
rs10971930	9	34116083	DCAF12	T	C	-0.0038	0.0005	1.494e-14	novel
rs2114271	1	93876429	FNBP1L	A	G	0.0032	0.0004	1.511e-14	novel
rs4074793	5	52193125	ITGA1	A	G	-0.0047	0.0006	1.99e-14	novel
rs61823192	1	219294570	MIR548F3	T	C	0.0081	0.0011	2.308e-14	novel
rs4077189	3	185796785	ETV5	A	G	-0.0043	0.0006	2.825e-14	novel
rs292585	7	134884187	MIR6509	T	C	0.0028	0.0004	3.267e-14	novel
rs4976033	5	67714246	PIK3R1	A	G	-0.0026	0.0003	3.519e-14	novel
rs71562509	6	139835423	LINC01625	T	G	-0.0025	0.0003	3.804e-14	novel
rs76464837	21	40632347	BRWD1	T	C	0.0039	0.0005	4.173e-14	novel
rs143001834	11	47722571	AGBL2	A	G	0.0052	0.0007	8.527e-14	novel
rs11837319	12	57053540	PTGES3	C	G	0.0027	0.0004	1.17e-13	novel
rs2356864	1	50839740	DMRTA2	A	G	0.0024	0.0003	1.333e-13	novel
rs2710804	7	36084529	LOC101928618	T	C	0.0025	0.0003	1.683e-13	novel
rs1882862	21	30582683	LINC00189	T	C	0.0037	0.0005	1.726e-13	novel
rs1382445	15	39820603	THBS1	C	G	0.004	0.0005	1.952e-13	novel
rs200293726	16	79754440	MAFTRR	A	T	-0.0027	0.0004	2.203e-13	novel
rs8114057	20	43036452	MIR3646	A	G	-0.0024	0.0003	3.793e-13	novel
rs9904480	17	68454820	KCNJ2	T	C	-0.0024	0.0003	3.802e-13	novel
rs68082079	9	112077530	EPB41L4B	T	C	0.0027	0.0004	3.969e-13	novel
rs28416970	8	96092046	NDUFAF6	A	G	0.0027	0.0004	4.222e-13	novel
rs1131017	12	56435929	RPS26	C	G	-0.0024	0.0003	5.152e-13	novel
rs123698	19	807442	MIR4745	C	G	0.0025	0.0004	6.477e-13	novel
rs407258	3	155560978	SLC33A1	T	C	0.0027	0.0004	8.058e-13	novel
rs1412957	20	45557065	EYA2	A	G	-0.0024	0.0003	1.889e-12	novel
rs7610095	3	152035637	MBNL1	A	G	-0.0023	0.0003	1.902e-12	novel
rs11534749	12	26465512	ITPR2	T	G	0.0027	0.0004	2.3e-12	novel
rs17710008	6	153043035	MYCT1	A	G	0.003	0.0004	2.744e-12	novel
rs73613564	20	60906055	MIR4758	T	C	-0.0024	0.0003	6.04e-12	novel
rs236651	7	75044830	POM121C	A	G	0.0025	0.0004	7.676e-12	novel
rs4948099	7	56072250	NIPSNAP2	A	C	-0.0026	0.0004	1.178e-11	novel
rs2511188	11	77920930	USP35	A	G	0.0028	0.0004	1.277e-11	novel
rs2862954	10	101912064	ERLIN1	T	C	0.0118	0.0003	2.38e-287	known
rs2954021	8	126482077	TRIB1	A	G	0.0084	0.0003	7.43e-146	known
rs28929474	14	94844947	SERPINA1	T	C	0.0301	0.0012	6.46e-141	known
rs71633359	4	88183820	MIR5705	T	C	0.0086	0.0004	6.32e-123	known
rs185979634	10	101403323	ENTPD7	T	C	0.0097	0.0008	1.156e-36	known
rs738409	22	44324727	PNPLA3	C	G	-0.0217	0.0004	<1.00E-300	known
SNP: Single Nucleotide polymorphism; ALLELE1: coded allele; ALLELE2: second allele; SE: standard error

## Sheet: ST7-GGT-replicated
Supplementary Data 7- Known and novel genetic variants associated with GGT within the meta-analysis of UKB and replication cohorts at P<1×10-9.
SNP	CHR	BP	Nearest Gene	ALLELE1	ALLELE2	BETA	SE	P.value	Novelty
rs11657440	17	79480686	ACTG1	T	C	-0.0098	0.0005	4.07e-90	novel
rs6557780	8	21937441	DMTN	A	G	-0.0127	0.0007	2.223e-83	novel
rs17145884	11	62200176	AHNAK	T	C	-0.0121	0.0006	1.292e-81	novel
rs2954022	8	126482621	TRIB1	A	C	-0.0092	0.0005	1.261e-80	novel
rs11022131	11	12072213	LINC02547	C	G	0.0105	0.0006	1.238e-78	novel
rs12190285	6	21924326	NBAT1	T	G	0.0093	0.0005	2.261e-69	novel
rs1778793	13	28444088	PLUT	C	G	0.0085	0.0005	1.635e-67	novel
rs34691116	12	21027327	SLCO1B3	T	C	0.0115	0.0007	1.501e-65	novel
rs7780562	7	26022414	MIR148A	A	C	-0.0105	0.0006	1.591e-64	novel
rs6879279	5	106878792	EFNA5	C	G	-0.0113	0.0007	2.08e-64	novel
rs13283282	9	131465481	PKN3	C	G	0.0113	0.0007	6.546e-61	novel
rs635634	9	136155000	ABO	T	C	0.0101	0.0006	1.413e-59	novel
rs10104003	8	55422440	SOX17	T	C	0.0096	0.0006	1.907e-58	novel
rs4678556	3	37007396	EPM2AIP1	C	G	0.0078	0.0005	5.622e-58	novel
rs123698	19	807442	MIR4745	C	G	0.0078	0.0005	1.512e-53	novel
rs73045269	19	41825191	CCDC97	T	C	0.0099	0.0007	1.526e-52	novel
rs79287178	3	172294500	LINC02068	A	G	0.0223	0.0015	8.265e-52	novel
rs11830764	12	111515020	CUX2	C	G	0.0144	0.001	4.311e-50	novel
rs77666400	1	101659343	LOC101928370	T	C	-0.008	0.0006	8.627e-47	novel
rs17216177	10	101603522	ABCC2	T	C	0.0149	0.001	1.121e-46	novel
rs6863407	5	166831694	TENM2	T	C	-0.0077	0.0005	1.339e-46	novel
rs1349852	4	69533217	UGT2B15	A	C	0.0071	0.0005	1.93e-46	novel
rs4795218	17	36078510	HNF1B	A	G	0.0083	0.0006	5.251e-46	novel
rs12979056	19	17862131	FCHO1	A	G	0.0069	0.0005	1.909e-45	novel
rs1932952	20	14681801	MACROD2-IT1	C	G	0.0073	0.0005	1.03e-44	novel
rs62084237	17	65854807	BPTF	A	G	0.0089	0.0006	5.244e-44	novel
rs150622725	20	3692345	SIGLEC1	T	C	-0.0316	0.0023	3.59e-43	novel
rs2304488	16	58074210	MMP15	A	G	0.0078	0.0006	4.157e-43	novel
rs61804211	1	161671306	FCRLA	T	G	0.0107	0.0008	9.678e-43	novel
rs6107336	20	3707417	HSPA12B	A	C	0.0316	0.0023	2.393e-42	novel
rs6072249	20	39656342	TOP1	A	G	-0.0066	0.0005	2.455e-42	novel
rs2811290	1	178572978	C1orf220	T	C	-0.0065	0.0005	8.878e-42	novel
rs17582155	1	151804213	RORC	A	G	0.0576	0.0043	2.161e-41	novel
rs235314	21	46271452	PTTG1IP	T	C	-0.0065	0.0005	2.683e-41	novel
rs6519133	22	39096602	JOSD1	T	C	-0.0065	0.0005	2.713e-40	novel
rs6542680	2	3640142	COLEC11	T	C	-0.0083	0.0006	6.729e-40	novel
rs4964756	12	109171697	SSH1	A	T	-0.0068	0.0005	5.257e-39	novel
rs3784924	16	11644842	LITAF	A	G	-0.0068	0.0005	1.184e-38	novel
rs2160348	2	64909166	SERTAD2	T	C	-0.007	0.0005	1.035e-37	novel
rs17358295	11	34653771	EHF	T	G	0.01	0.0008	3.642e-37	novel
rs73039433	19	33524604	RHPN2	A	G	0.0146	0.0012	1.034e-36	novel
rs13108218	4	3443931	HGFAC	A	G	0.0063	0.0005	8.068e-36	novel
rs147350387	16	2154537	MIR6511B1	A	G	-0.0246	0.002	9.117e-36	novel
rs7645905	3	4758244	EGOT	T	G	0.006	0.0005	1.679e-35	novel
rs551619	11	78597949	TENM4	C	G	-0.0062	0.0005	8.436e-35	novel
rs3762465	2	133194032	MIR9986	T	C	0.0063	0.0005	1.39e-34	novel
rs62137009	2	48574164	FOXN2	T	C	0.006	0.0005	3.003e-34	novel
rs11708118	3	160110255	IFT80	A	G	0.0067	0.0005	3.444e-34	novel
rs62523081	8	95946160	TP53INP1	A	G	0.006	0.0005	1.859e-33	novel
rs17616063	16	51436882	SALL1	A	G	-0.0113	0.0009	2.507e-33	novel
rs62383006	5	156709342	CYFIP2	A	G	0.0127	0.0011	2.675e-33	novel
rs7349418	2	28443050	LOC100505736	T	C	-0.0059	0.0005	3.266e-33	novel
rs6771416	3	124339527	KALRN	A	G	-0.0057	0.0005	5.408e-32	novel
rs1862069	2	169933741	DHRS9	A	G	0.0056	0.0005	2.825e-31	novel
rs6565191	16	30546488	ZNF747	A	G	0.0057	0.0005	2.857e-31	novel
rs7012814	8	9173358	LOC157273	A	G	0.0057	0.0005	3.184e-31	novel
rs62011287	15	63791228	USP3	A	G	-0.0059	0.0005	3.385e-31	novel
rs76967117	6	34603691	ILRUN	A	G	-0.0087	0.0008	5.505e-31	novel
rs1658425	10	60331547	BICC1	C	G	-0.0056	0.0005	6.967e-31	novel
rs1800961	20	43042364	MIR3646	T	C	0.0161	0.0014	7.42e-31	novel
rs4822983	22	29115066	CHEK2	T	C	-0.0059	0.0005	7.63e-31	novel
rs11709077	3	12336507	PPARG	A	G	-0.0085	0.0007	8.938e-31	novel
rs28432783	12	124857823	MIR6880	T	C	-0.0055	0.0005	3.22e-29	novel
rs7318048	13	27801208	LINC00412	T	C	0.0101	0.0009	7.723e-29	novel
rs1986133	1	23804917	ASAP3	T	C	0.0057	0.0005	1.025e-28	novel
rs749511	3	47035735	NBEAL2	T	G	0.0054	0.0005	1.742e-28	novel
rs10919879	1	200256649	LINC00862	C	G	0.0073	0.0007	3.057e-28	novel
rs4418728	10	94839724	CYP26A1	T	G	-0.0053	0.0005	3.535e-28	novel
rs34372369	7	143092269	EPHA1	A	G	0.0119	0.0011	1.731e-27	novel
rs4674279	2	219132731	AAMP	A	G	0.0053	0.0005	2.573e-27	novel
rs3861491	14	50440474	MIR6076	A	G	-0.0054	0.0005	8.057e-27	novel
rs10896795	11	58366561	ZFP91-CNTF	A	G	0.006	0.0006	1.908e-26	novel
rs11940694	4	39414993	MIR5591	A	G	-0.0053	0.0005	2.03e-26	novel
rs1334407	1	232780848	LINC01745	A	C	0.0051	0.0005	2.192e-26	novel
rs9868120	3	136165076	STAG1	A	C	0.0053	0.0005	1.005e-25	novel
rs1578522	1	225872358	ENAH	A	G	-0.0054	0.0005	2.681e-25	novel
rs12633863	3	149211512	TM4SF4	A	G	0.005	0.0005	3.692e-25	novel
rs12231235	12	95857690	METAP2	A	G	-0.005	0.0005	4.239e-25	novel
rs28612536	8	59391255	CYP7A1	A	G	0.0058	0.0006	6.98e-25	novel
rs2929517	15	72332917	SENP8	T	G	-0.0056	0.0006	1.133e-24	novel
rs3743887	16	424277	TMEM8A	A	G	0.0097	0.0009	2.368e-24	novel
rs75501393	12	120847245	COX6A1	C	G	-0.0131	0.0013	2.924e-24	novel
rs12701278	7	1029549	CYP2W1	T	C	0.006	0.0006	2.936e-24	novel
rs17710008	6	153043035	MYCT1	A	G	0.0063	0.0006	9.651e-24	novel
rs139097404	15	43933941	CATSPER2	T	C	0.0161	0.0016	1.188e-23	novel
rs66500342	13	110937565	COL4A1	A	G	-0.006	0.0006	1.211e-23	novel
rs7276463	21	30102618	N6AMT1	A	G	0.0056	0.0006	2.468e-23	novel
rs8023580	15	96708291	LOC105369212	T	C	-0.0053	0.0005	3.136e-23	novel
rs17168118	7	134576840	CALD1	A	G	-0.0053	0.0005	5.831e-23	novel
rs6469812	8	120128070	COLEC10	T	C	-0.0047	0.0005	9.652e-23	novel
rs59857578	12	21707103	GYS2	A	G	0.0059	0.0006	1.114e-22	novel
rs4484649	8	10571491	SOX7	A	C	-0.0048	0.0005	1.207e-22	novel
rs13141053	4	88212545	MIR5705	A	G	-0.0047	0.0005	1.587e-22	novel
rs12811045	12	115527503	TBX3	A	G	-0.0058	0.0006	1.723e-22	novel
rs4496396	21	30371073	RWDD2B	T	C	-0.0075	0.0008	4.306e-22	novel
rs17050272	2	121306440	LINC01101	A	G	0.0047	0.0005	7.211e-22	novel
rs2941465	8	76465909	HNF4G	T	C	-0.0046	0.0005	1.332e-21	novel
rs12318598	12	25407726	KRAS	A	G	0.0083	0.0009	1.751e-21	novel
rs1128249	2	165528624	COBLL1	T	G	-0.0046	0.0005	3.999e-21	novel
rs76970768	1	214225565	PROX1	T	C	-0.0156	0.0017	8.237e-21	novel
rs11009928	10	35058712	PARD3	A	G	0.0053	0.0006	1.648e-20	novel
rs4704043	5	72159179	TNPO1	T	C	0.0049	0.0005	1.764e-20	novel
rs979461	21	42262058	DSCAM	A	G	-0.0052	0.0006	3.07e-20	novel
rs4921913	8	18272377	NAT2	T	C	-0.0053	0.0006	3.202e-20	novel
rs4351283	6	130374711	L3MBTL3	T	C	-0.0047	0.0005	3.821e-20	novel
rs3135766	10	123272296	FGFR2	A	G	-0.0045	0.0005	7.15e-20	novel
rs13408713	2	85758299	PARTICL	T	C	-0.0066	0.0007	7.647e-20	novel
rs11098275	4	79536646	ANXA3	T	C	0.0045	0.0005	1.325e-19	novel
rs55953905	21	42882671	TMPRSS2	T	C	-0.0051	0.0006	3.708e-19	novel
rs11752007	6	7242605	RREB1	T	C	-0.0065	0.0007	3.734e-19	novel
rs1664781	5	53276301	MIR581	A	G	0.0046	0.0005	6.441e-19	novel
rs12730520	1	224044284	TP53BP2	A	C	-0.0049	0.0006	1.733e-18	novel
rs17360994	1	27278573	KDF1	T	C	0.0077	0.0009	1.756e-18	novel
rs11647069	16	72155237	PMFBP1	T	C	-0.0045	0.0005	1.983e-18	novel
rs1730858	1	107619244	PRMT6	T	C	0.0045	0.0005	2.214e-18	novel
rs12306780	12	89921860	POC1B-GALNT4	A	T	-0.0044	0.0005	3.965e-18	novel
rs10421262	19	14172951	PALM3	T	G	-0.0043	0.0005	4.65e-18	novel
rs708686	19	5840619	FUT6	T	C	0.0047	0.0005	4.699e-18	novel
rs28929474	14	94844947	SERPINA1	T	C	0.015	0.0017	5.003e-18	novel
rs2577831	3	52628056	PBRM1	A	C	-0.0042	0.0005	5.893e-18	novel
rs11166257	1	99982298	MIR548N	T	G	-0.0061	0.0007	6.771e-18	novel
rs6682862	1	177938437	SEC16B	A	G	0.0056	0.0006	7.26e-18	novel
rs6927301	6	154872080	CNKSR3	T	G	0.0045	0.0005	7.605e-18	novel
rs45670	12	120186931	MIR1178	T	C	0.0044	0.0005	1.667e-17	novel
rs1229984	4	100239319	ADH1B	T	C	-0.0127	0.0015	2.134e-17	novel
rs8113963	20	3180054	DDRGK1	T	C	0.0054	0.0006	5.188e-17	novel
rs78364480	4	1711776	SLBP	A	G	0.0052	0.0006	5.629e-17	novel
rs143875230	15	43278726	UBR1	A	G	-0.0131	0.0016	7.423e-17	novel
rs1011668	21	30613769	LINC00189	A	G	-0.0063	0.0008	7.48e-17	novel
rs13107325	4	103188709	SLC39A8	T	C	-0.0076	0.0009	9.398e-17	novel
rs662138	6	160564476	SLC22A1	C	G	0.0051	0.0006	1.646e-16	novel
rs413141	19	6675989	C3	A	G	-0.0058	0.0007	1.944e-16	novel
rs10822143	10	64887856	NRBF2	T	C	0.004	0.0005	1.979e-16	novel
rs111363146	7	44801682	ZMIZ2	T	C	0.0057	0.0007	3.664e-16	novel
rs12975451	19	38689651	SIPA1L3	T	C	0.004	0.0005	5.475e-16	novel
rs9293684	5	75705131	IQGAP2	A	G	0.0041	0.0005	7.628e-16	novel
rs2633311	10	75598099	CAMK2G	T	C	-0.0039	0.0005	9.145e-16	novel
rs62370472	5	52767109	FST	T	C	-0.0047	0.0006	2.352e-15	novel
rs2551776	7	135103449	CNOT4	T	C	-0.0039	0.0005	3.596e-15	novel
rs7125626	11	19796386	MIR4694	A	G	-0.0041	0.0005	4.231e-15	novel
rs113542380	2	43464818	THADA	A	G	0.0072	0.0009	5.269e-15	novel
rs6916318	6	127435106	RSPO3	A	T	-0.0038	0.0005	5.934e-15	novel
rs12096443	1	50984962	FAF1	T	C	-0.0038	0.0005	7.153e-15	novel
rs36049560	16	88535620	MIR5189	A	G	-0.004	0.0005	1.023e-14	novel
rs8110285	19	48116478	BICRA	A	G	-0.0044	0.0006	2.025e-14	novel
rs11632201	15	49891094	FAM227B	T	C	-0.0037	0.0005	2.164e-14	novel
rs12972925	19	39393498	NFKBIB	A	G	-0.0037	0.0005	3.566e-14	novel
rs4759375	12	123796238	SBNO1	T	C	0.0067	0.0009	4.291e-14	novel
rs7177289	15	58680184	LIPC	T	C	0.0038	0.0005	4.471e-14	novel
rs1079259	2	101624889	RPL31	A	G	0.0051	0.0007	5.074e-14	novel
rs56308637	3	135639648	PPP2R3A	T	C	0.0041	0.0006	7.715e-14	novel
rs7970999	12	100905556	NR1H4	T	C	0.0077	0.001	7.763e-14	novel
rs5030377	19	10393234	ICAM1	A	G	0.0037	0.0005	9.036e-14	novel
rs3007727	1	18793520	KLHDC7A	A	G	-0.0047	0.0006	1.155e-13	novel
rs11547962	15	90772005	SEMA4B	A	G	-0.0037	0.0005	1.741e-13	novel
rs10077941	5	141911176	FGF1	A	G	0.0056	0.0008	1.785e-13	novel
rs7089349	10	96407352	CYP2C18	T	C	-0.0049	0.0007	3.808e-13	novel
rs440277	19	45361224	NECTIN2	A	G	0.0038	0.0005	5.287e-13	novel
rs12202204	6	126686407	CENPW	A	G	-0.0038	0.0005	5.3e-13	novel
rs1330307	9	4305064	GLIS3	A	C	0.0035	0.0005	5.329e-13	novel
rs907091	17	37921742	IKZF3	T	C	-0.0034	0.0005	7.471e-13	novel
rs1890966	10	99094436	FRAT2	A	G	0.0036	0.0005	1.069e-12	novel
rs17415991	1	15858587	DNAJC16	A	G	0.011	0.0016	4.152e-12	novel
rs35933282	21	33808520	EVA1C	T	C	0.0056	0.0008	1.025e-11	novel
rs10961464	9	14292138	NFIB	A	G	0.0036	0.0005	1.192e-11	novel
rs1811762	15	47389794	SEMA6D	A	G	-0.0043	0.0006	3.795e-11	novel
rs55818584	19	10332547	S1PR2	A	T	-0.0037	0.0006	1.161e-10	novel
rs4503880	18	56084054	NEDD4L	T	C	0.0211	0.0006	7.5e-267	known
rs9754514	22	18441813	MIR648	A	G	-0.0181	0.0006	1.52e-229	known
rs339969	15	60883281	RORA	A	C	0.0159	0.0005	1.24e-225	known
rs754466	10	79680434	DLG5	A	T	-0.0168	0.0006	1.8e-202	known
rs1260326	2	27730940	GCKR	T	C	0.014	0.0005	7.1e-180	known
rs4303067	1	155086571	EFNA1	T	C	-0.0136	0.0005	1.24e-173	known
rs10075805	5	31021358	CDH6	A	G	0.0146	0.0005	1.96e-162	known
rs11666792	19	49227043	RASIP1	A	G	0.0116	0.0005	4.16e-127	known
rs7189522	16	80498094	DYNLRB2	T	C	0.0127	0.0005	5.37e-123	known
rs9624565	22	25101796	PIWIL3	T	C	0.0162	0.0007	7.16e-123	known
rs13234378	7	73026151	MLXIPL	A	T	0.0163	0.0007	8.02e-115	known
rs4074793	5	52193125	ITGA1	A	G	-0.02	0.0009	2.56e-108	known
rs5402	3	170727739	SLC2A2	A	T	0.0159	0.0007	3.13e-104	known
rs140287	22	24334710	GSTT4	A	G	-0.0106	0.0005	1.97e-101	known
rs35530564	2	192112050	MYO1B	T	G	-0.0108	0.0005	1.55e-99	known
rs67257650	15	73979507	CD276	T	C	0.0095	0.0005	1.423e-83	known
rs9296736	6	53924697	MLIP-AS1	T	C	0.0099	0.0005	4.51e-81	known
rs77707292	18	56099855	MIR122	T	C	0.015	0.0009	6.916e-62	known
rs1002436	1	89146852	PKN2	A	G	-0.0077	0.0005	1.147e-57	known
rs4973550	2	233517701	EFHD1	T	G	0.0076	0.0005	3.048e-53	known
rs11543269	18	55313997	ATP8B1	T	C	-0.0103	0.0007	1.52e-44	known
rs141349354	22	24931833	GUCD1	A	G	-0.011	0.0009	2.156e-35	known
rs339998	15	60947763	RORA-AS1	T	C	-0.0057	0.0005	6.459e-31	known
rs2403200	14	104073100	COA8	T	C	0.0059	0.0005	4.127e-29	known
rs4839104	1	111708627	CEPT1	A	G	-0.0078	0.0008	4.339e-24	known
rs61953500	12	121929055	MIR7107	A	G	0.0083	0.001	1.421e-17	known
rs4820599	22	24990213	LRRC75B	A	G	-0.0358	0.0005	<1.00E-300	known
rs8017161	14	103563195	EXOC3L4	A	G	0.0247	0.0005	<1.00E-300	known
rs2650000	12	121388962	HNF1A-AS1	A	C	-0.0239	0.0005	<1.00E-300	known
rs5747734	22	25027283	BCRP3	T	G	0.0382	0.0009	<1.00E-300	known
rs1497406	1	16505320	ARHGEF19	A	G	-0.0209	0.0005	<1.00E-300	known
rs4835265	4	146821410	ZNF827	A	C	0.0276	0.0007	<1.00E-300	known
rs186765281	22	25010855	GGT1	A	G	0.0779	0.002	<1.00E-300	known
SNP: Single Nucleotide polymorphism; ALLELE1: coded allele; ALLELE2: second allele; SE: standard error

## Sheet: ST8-LDSC
Supplementary Data 8- Overview of LD score regression between liver enzymes and other traits.
ALT	Trait	Genetic Correaltion	95%CI-upper	95%CI-lower	P.value
	Waist-to-hip ratio	0.3836	0.335776	0.431424	1.5237e-55
	Type 2 Diabetes	0.4678	0.392928	0.542672	1.7668e-34
	Years of schooling 2016	-0.2036	-0.239272	-0.167928	4.4027e-29
	Age of first birth	-0.2168	-0.261488	-0.172112	2.1305e-21
	Coronary artery disease	0.3073	0.243796	0.370804	2.1743e-21
	Forced vital capacity	-0.156	-0.192064	-0.119936	2.175e-17
	HDL cholesterol	-0.3048	-0.386336	-0.223264	2.3074e-13
	Intelligence	-0.1673	-0.218652	-0.115948	1.7274e-10
	Fathers age at death	-0.3435	-0.451104	-0.235896	3.875e-10
	Isoleucine	0.3498	0.204368	0.495232	2.449e-06
	Urate	0.2338	0.132664	0.334936	5.8857e-06
	Urinary albumin-to-creatinine ratio	0.2414	0.136148	0.346652	6.9615e-06
	Glycoprotein acetyls; mainly a1-acid glycoprotein	0.2986	0.155912	0.441288	4.0638e-05
	Ever vs never smoked	0.118	0.058612	0.177388	9.863e-05
	Valine	0.251	0.121248	0.380752	0.0001
ALP	Trait	Genetic Correaltion	95%CI-upper	95%CI-lower	P.value
	Years of schooling 2016	-0.1957	-0.237644	-0.153756	6.45e-20
	Age of first birth	-0.1798	-0.236052	-0.123548	3.59e-10
	Femoral neck bone mineral density	-0.1967	-0.263928	-0.129472	9.36e-09
	Coronary artery disease	0.1697	0.1109	0.2285	1.52e-08
	Body fat	0.1987	0.129904	0.267496	1.55e-08
	Forced vital capacity	-0.0969	-0.134924	-0.058876	5.67e-07
	Fathers age at death	-0.2731	-0.387564	-0.158636	2.97e-06
	Glycoprotein acetyls; mainly a1-acid glycoprotein	0.2886	0.162768	0.414432	6.87e-06
	Anorexia Nervosa	-0.1025	-0.150912	-0.054088	3.35e-05
	Former vs Current smoker	-0.2268	-0.3346	-0.119	3.8e-05
	Heart rate	0.1225	0.059388	0.185612	0.0001
GGT	Trait	Genetic Correaltion	95%CI-upper	95%CI-lower	P.value
	Waist-to-hip ratio	0.3254	0.278164	0.372636	1.19e-41
	Years of schooling 2016	-0.2376	-0.276016	-0.199184	1.13e-33
	Coronary artery disease	0.274	0.219904	0.328096	3.79e-23
	Age of first birth	-0.232	-0.280216	-0.183784	3.36e-21
	Type 2 Diabetes	0.3172	0.239584	0.394816	1.16e-15
	Triglycerides	0.3018	0.215364	0.388236	7.6e-12
	Fathers age at death	-0.3363	-0.435868	-0.236732	3.68e-11
	Forced vital capacity	-0.1165	-0.15178	-0.08122	9.98e-11
	Intelligence	-0.157	-0.20502	-0.10898	1.37e-10
	Ever vs never smoked	0.2023	0.140364	0.264236	1.59e-10
	Insomnia	0.164	0.104808	0.223192	5.43e-08
	Depressive symptoms	0.1602	0.098264	0.222136	4.04e-07
	Citrate	-0.3291	-0.462576	-0.195624	1.35e-06
	Former vs Current smoker	-0.2388	-0.336212	-0.141388	1.57e-06
	Urate	0.2388	0.139428	0.338172	2.43e-06
	Glutamine	-0.3475	-0.497832	-0.197168	5.91e-06
	Isoleucine	0.2849	0.156912	0.412888	1.27e-05
	Adiponectin	-0.1988	-0.291508	-0.106092	2.69e-05
	Glycoprotein acetyls; mainly a1-acid glycoprotein	0.2482	0.127072	0.369328	5.89e-05
	Platelet count	0.1196	0.060604	0.178596	7.01e-05
	Anorexia Nervosa	-0.0874	-0.130912	-0.043888	8.26e-05
SE: standard error; 95%CI: 95% confidence interval

## Sheet: ST9-cross-trait
Supplementary Data 9- Overview of association results for liver enzymes genetic loci and genetically correlated traits in previously published genome-wide association studies.
Liver Enzyme	Second Trait	SNP	A1	A2	BETA	SE	P.value	Nearest Gene
ALP	Triglycerides	rs1260326	T	C	0.1159	0.0049	5.68e-133	GCKR
GGT	Triglycerides	rs1260326	T	C	0.1159	0.0049	5.68e-133	GCKR
ALP	HDL cholesterol	rs2043085	T	C	0.1018	0.0051	3.29e-91	LIPC
GGT	Triglycerides	rs2954022	A	C	-0.0731	0.0048	1.68e-54	TRIB1
ALT	Triglycerides	rs2954021	A	G	0.0726	0.0048	4.25e-53	NA
ALP	Urate	rs1260326	T	C	0.077	0.0055	1.31e-40	GCKR
GGT	Urate	rs1260326	T	C	0.077	0.0055	1.31e-40	GCKR
ALT	Glycoprotein acetyls	rs217184	C	T	0.1369	0.0128	2.96e-26	HPR
GGT	Waist to hip ratio	rs6916318	T	A	0.035	0.0033	3.8e-26	RSPO3
ALP	HDL cholesterol	rs4240624	A	G	0.0814	0.0086	1.44e-23	LOC157273
ALT	HDL cholesterol	rs1461729	A	G	-0.0698	0.0082	9.04e-20	NA
ALP	Isoleucine	rs1260326	C	T	-0.0857	0.0099	9.75e-18	GCKR
GGT	Isoleucine	rs1260326	C	T	-0.0857	0.0099	9.75e-18	NA
ALT	HDL cholesterol	rs2954021	A	G	-0.0402	0.0049	2.09e-17	NA
GGT	Triglycerides	rs7349418	T	C	-0.0384	0.0049	2.28e-17	LOC100505736
GGT	HDL cholesterol	rs2954022	A	C	0.0399	0.0049	3.07e-17	TRIB1
ALP	Glycoprotein acetyls	rs1260326	C	T	-0.0872	0.0106	5.24e-16	GCKR
GGT	Glycoprotein acetyls	rs1260326	C	T	-0.0872	0.0106	5.24e-16	GCKR
GGT	HDL cholesterol	rs1800961	T	C	-0.1293	0.0166	1.05e-15	MIR3646
ALP	Triglycerides	rs5112	C	G	-0.0747	0.0109	6.72e-14	APOC1P1
GGT	Triglycerides	rs4921913	T	C	-0.0429	0.0057	9.66e-14	NAT2
ALP	Glycoprotein acetyls	rs28929474	T	C	-0.2864	0.0387	2.74e-13	SERPINA1
ALT	Glycoprotein acetyls	rs28929474	T	C	-0.2864	0.0387	2.74e-13	SERPINA1
GGT	Glycoprotein acetyls	rs28929474	T	C	-0.2864	0.0387	2.74e-13	SERPINA1
GGT	Urate	rs2941465	T	C	0.042	0.0055	7.35e-13	HNF4G
ALT	Glycoprotein acetyls	rs4788460	T	C	-0.0793	0.011	9.15e-13	PMFBP1
ALP	Triglycerides	rs2043085	T	C	0.0348	0.005	1.56e-12	LIPC
ALP	Triglycerides	rs4646248	T	C	-0.0362	0.0053	5.47e-12	NAT2
GGT	Glycoprotein acetyls	rs13234378	T	A	-0.1056	0.0158	3.58e-11	MLXIPL
GGT	Coronary artery disease	rs635634	C	T	-0.07716	0.01171	4.47e-11	ABO
GGT	HDL cholesterol	rs13107325	T	C	-0.0707	0.0104	7.2e-11	SLC39A8
ALP	Years of Schooling 2016	rs4764086	A	G	-0.016	0.002	1.39e-10	ATF7IP
GGT	HDL cholesterol	rs907091	T	C	-0.0282	0.0049	1.97e-10	IKZF3
GGT	Triglycerides	rs1128249	T	G	-0.0289	0.0049	2.24e-10	COBLL1
ALT	Urate	rs3184504	T	C	0.036	0.0054	2.6e-10	NA
ALT	Triglycerides	rs13389219	T	C	-0.0287	0.0049	3.05e-10	NA
ALT	Coronary artery disease	rs7174367	G	A	-0.07311	0.01173	4.57e-10	ADAMTS7
GGT	Glycoprotein acetyls	rs11647069	C	T	-0.0679	0.0109	7.53e-10	PMFBP1
ALP	Glutamine	rs1260326	C	T	0.0617	0.0101	9.87e-10	GCKR
GGT	Glutamine	rs1260326	C	T	0.0617	0.0101	9.87e-10	GCKR
ALT	Coronary artery disease	rs3184504	C	T	-0.06421	0.01052	1.03e-09	SH2B3
GGT	Type 2 diabetes	rs11709077	G	A	1.17	0.03	1.1e-09	PPARG
GGT	Waist to hip ratio	rs1128249	G	T	0.021	0.0034	1.6e-09	COBLL1
ALP	Coronary artery disease	rs429358	T	C	-0.09085	0.01518	2.17e-09	APOE
ALT	Coronary artery disease	rs429358	T	C	-0.09085	0.01518	2.17e-09	APOE
ALT	Waist to hip ratio	rs13389219	C	T	0.02	0.0034	2.5e-09	COBLL1
GGT	HDL cholesterol	rs4759375	T	C	0.0565	0.0104	7.5e-09	SBNO1
GGT	Urate	rs17050272	A	G	0.037	0.0061	9.36e-09	LINC01101
ALP	Urate	rs6706968	A	C	0.036	0.0061	1.48e-08	LINC01101
GGT	Urate	rs7349418	T	C	-0.033	0.0056	1.59e-08	LOC100505736
ALT	Years of Schooling 2016	rs1131017	C	G	0.014	0.003	1.81e-08	RPS26
ALT	Triglycerides	rs645040	T	G	0.0301	0.0057	2.52e-08	NA
ALP	Adiponectin	rs2535627	T	C	-0.0256	0.0044	2.54e-08	ITIH4
ALP	Triglycerides	rs687339	T	C	0.0297	0.0057	3.31e-08	MSL2
ALP	HDL cholesterol	rs3800461	C	G	-0.0367	0.0074	3.8e-08	LOC101929243
GGT	Triglycerides	rs4418728	T	G	-0.0289	0.0052	3.87e-08	CYP26A1
ALP	Glycoprotein acetyls	rs13225347	T	C	-0.066	0.0122	1.05e-07	BCL7B
GGT	Intelligence	rs13107325	T	C	-0.0555	0.0105	1.1e-07	SLC39A8
GGT	Citrate	rs2954022	A	C	0.0495	0.0093	1.15e-07	TRIB1
GGT	HDL cholesterol	rs1128249	T	G	0.0257	0.005	1.39e-07	COBLL1
ALT	Type 2 diabetes	rs13083375	G	T	1.16	0.03	1.5e-07	PPARG
ALP	Triglycerides	rs1935	C	G	0.0257	0.0053	1.52e-07	JMJD1C
ALP	Valine	rs1260326	C	T	-0.0517	0.0099	1.68e-07	GCKR
GGT	Valine	rs1260326	C	T	-0.0517	0.0099	1.68e-07	GCKR
ALP	Coronary artery disease	rs12730935	G	A	0.05069	0.00972	1.83e-07	IL6R
ALT	HDL cholesterol	rs13389219	T	C	0.0254	0.005	2.02e-07	NA
ALT	Coronary artery disease	rs75331444	G	A	0.10692	0.02092	3.21e-07	ABCG8
GGT	Coronary artery disease	rs73045269	C	T	-0.07589	0.01488	3.41e-07	CCDC97
ALP	Urate	rs6919004	T	C	0.029	0.0055	4.04e-07	RREB1
ALT	Valine	rs117643180	A	C	-0.1542	0.0307	5.31e-07	SLC2A4
ALP	Years of Schooling 2016	rs1935	C	G	-0.013	0.003	5.97e-07	JMJD1C
GGT	Years of Schooling 2016	rs10822143	T	C	0.012	0.002	7.22e-07	NRBF2
GGT	Body fat	rs1128249	T	G	0.0235	0.0047	7.44e-07	COBLL1
ALP	HDL cholesterol	rs10787429	T	C	0.0276	0.0055	8.07e-07	GPAM
ALT	HDL cholesterol	rs10787429	T	C	0.0276	0.0055	8.07e-07	NA
ALT	Body fat	rs13389219	T	C	0.0233	0.0047	9.09e-07	COBLL1
ALP	Coronary artery disease	rs28601761	C	G	0.04776	0.00976	1e-06	TRIB1
ALP	Valine	rs55714927	T	C	0.0618	0.0127	1.08e-06	ASGR1
ALP	HDL cholesterol	rs12133576	A	G	0.0233	0.0051	1.31e-06	DR1
ALP	Waist to hip ratio	rs1935	C	G	0.017	0.0034	1.4e-06	JMJD1C
ALP	Years of Schooling 2016	rs75398587	C	G	0.025	0.005	1.41e-06	NOLC1
ALT	Coronary artery disease	rs2954021	G	A	-0.04426	0.00919	1.48e-06	TRIB1
ALP	Citrate	rs28601761	G	C	0.0456	0.0095	1.55e-06	TRIB1
ALT	Citrate	rs2954021	G	A	0.0446	0.0093	1.84e-06	NA
GGT	Citrate	rs13234378	T	A	0.0668	0.0143	2.92e-06	MLXIPL
ALT	HDL cholesterol	rs645040	T	G	-0.0265	0.0058	3.26e-06	NA
ALP	Citrate	rs2393791	T	C	-0.0434	0.0094	3.66e-06	HNF1A
ALT	Coronary artery disease	rs514659	A	C	-0.04373	0.00945	3.73e-06	ABO
GGT	Coronary artery disease	rs2954022	C	A	0.04287	0.0093	4.01e-06	TRIB1
ALP	Urate	rs4575545	A	G	-0.03	0.0061	4.15e-06	MAFTRR
ALP	Citrate	rs4240624	A	G	0.0663	0.0144	4.25e-06	LOC157273
ALP	HDL cholesterol	rs687339	T	C	-0.0261	0.0058	4.63e-06	MSL2
GGT	Adiponectin	rs1664781	G	A	0.0219	0.0046	4.89e-06	MIR581
ALT	HDL cholesterol	rs3184504	T	C	-0.0219	0.005	4.97e-06	NA
ALT	Adiponectin	rs2954021	G	A	0.0219	0.0047	5.44e-06	TRIB1
ALP	Coronary artery disease	rs666727	C	T	0.04946	0.01089	5.55e-06	ATXN2
GGT	Adiponectin	rs2954022	C	A	-0.0215	0.0047	7.51e-06	TRIB1
GGT	Years of Schooling 2016	rs2551776	T	C	0.011	0.003	7.67e-06	CNOT4
GGT	HDL cholesterol	rs6916318	A	T	0.0187	0.0049	7.98e-06	RSPO3
GGT	HDL cholesterol	rs8023580	T	C	-0.0254	0.0058	8.04e-06	LOC105369212
ALT	Citrate	rs1461729	G	A	0.0614	0.0138	8.18e-06	NA
ALP	Triglycerides	rs3918253	T	C	-0.0205	0.005	8.91e-06	MMP9
ALP	Intelligence	rs1935	C	G	-0.0224	0.0051	9.51e-06	JMJD1C
ALT	Coronary artery disease	rs4074793	A	G	-0.07516	0.01701	9.87e-06	ITGA1
GGT	Coronary artery disease	rs4074793	A	G	-0.07516	0.01701	9.87e-06	ITGA1
GGT	Citrate	rs34691116	T	C	-0.0639	0.0144	9.88e-06	SLCO1B3
ALT	Citrate	rs60140950	C	G	-0.0639	0.0144	9.92e-06	NA
ALT	Insomnia	rs3789849	C	G	0.9477	0.0122	1.11e-05	NA
ALP	Glycoprotein acetyls	rs429358	C	T	0.0611	0.0138	1.33e-05	APOE
ALT	Glycoprotein acetyls	rs429358	C	T	0.0611	0.0138	1.33e-05	APOE
ALP	HDL cholesterol	rs2642438	A	G	-0.0243	0.0055	1.35e-05	MARC1
ALT	HDL cholesterol	rs2642438	A	G	-0.0243	0.0055	1.35e-05	NA
ALP	Glycoprotein acetyls	rs17604185	C	A	0.2151	0.0491	1.49e-05	PMFBP1
ALT	Body fat	rs13083375	T	G	0.0299	0.0069	1.52e-05	PPARG
GGT	HDL cholesterol	rs2811290	T	C	0.0206	0.0049	1.61e-05	C1orf220
ALP	Urate	rs2393791	T	C	0.025	0.0055	1.87e-05	HNF1A
GGT	Body fat	rs11709077	A	G	0.0298	0.007	1.96e-05	PPARG
GGT	Triglycerides	rs6916318	A	T	-0.0211	0.0049	1.97e-05	RSPO3
ALP	HDL cholesterol	rs498936	A	T	-0.0267	0.0066	2.08e-05	MOGAT2
ALP	Coronary artery disease	rs1048013	C	T	0.04128	0.0097	2.1e-05	CYP20A1
ALT	HDL cholesterol	rs7041363	C	G	-0.0201	0.005	2.24e-05	NA
ALP	Years of Schooling 2016	rs10037512	T	C	-0.01	0.002	2.45e-05	MEF2C-AS1
ALT	Coronary artery disease	rs4711750	T	A	-0.04234	0.01006	2.55e-05	VEGFA
GGT	Type 2 diabetes	rs1664781	A	G	1.08	0.02	2.6e-05	MIR581
GGT	Urate	rs2650000	A	C	-0.025	0.0056	2.69e-05	HNF1A-AS1
ALT	Adiponectin	rs13389219	T	C	0.0192	0.0045	3.08e-05	COBLL1
GGT	Adiponectin	rs1128249	T	G	0.0192	0.0045	3.12e-05	COBLL1
ALT	HDL cholesterol	rs4976033	A	G	0.0255	0.006	3.19e-05	NA
GGT	Coronary artery disease	rs9868120	C	A	-0.04159	0.01001	3.24e-05	STAG1
ALP	Coronary artery disease	rs11601507	C	A	-0.07338	0.0177	3.4e-05	TRIM5
ALT	Coronary artery disease	rs11601507	C	A	-0.07338	0.0177	3.4e-05	TRIM5
GGT	Years of Schooling 2016	rs78364480	A	G	0.013	0.003	3.99e-05	SLBP
ALT	Triglycerides	rs1872240	T	C	0.0196	0.0051	4.15e-05	NA
GGT	Adiponectin	rs749511	T	G	-0.0186	0.0044	4.31e-05	NBEAL2
GGT	Citrate	rs2650000	C	A	-0.0399	0.0098	4.46e-05	HNF1A-AS1
ALP	Years of Schooling 2016	rs12133576	A	G	-0.011	0.003	4.67e-05	DR1
GGT	Isoleucine	rs7349418	T	C	-0.0404	0.0099	4.98e-05	NA
ALP	Insomnia	rs2409091	A	G	0.9524	0.0121	5.19e-05	MFHAS1
GGT	HDL cholesterol	rs17360994	T	C	0.0727	0.0168	5.72e-05	KDF1
GGT	Coronary artery disease	rs2650000	C	A	-0.03754	0.00942	6.75e-05	HNF1A-AS1
GGT	Adiponectin	rs13107325	T	C	0.0373	0.0091	7.41e-05	SLC39A8
ALT	HDL cholesterol	rs2862954	T	C	-0.0182	0.0049	8.15e-05	NA
GGT	Coronary artery disease	rs4418728	G	T	0.03825	0.00971	8.16e-05	CYP26A1
GGT	Urate	rs1800961	T	C	-0.08	0.019	8.37e-05	MIR3646
ALT	Glycoprotein acetyls	rs58542926	T	C	-0.0837	0.0211	8.67e-05	TM6SF2
ALP	Years of Schooling 2016	rs9932007	A	G	0.01	0.002	9.8e-05	RBL2
ALP	Coronary artery disease	rs2393791	T	C	-0.03615	0.00929	9.95e-05	HNF1A
ALP	Intelligence	rs112938712	A	G	0.034	0.0087	0.000101	HCK
ALT	Glycoprotein acetyls	rs2030291	T	A	0.0432	0.011	0.000103	SOX6
ALT	Intelligence	rs2862954	T	C	-0.0195	0.0051	0.000112	ERLIN1
ALT	Coronary artery disease	rs1883711	G	C	-0.1336	0.03491	0.00013	MAFB
GGT	Waist to hip ratio	rs11709077	A	G	0.019	0.0051	0.00014	PPARG
ALT	Heart rate	rs4074793	A	G	0.3789	0.0952	0.000154	NA
GGT	Heart rate	rs4074793	A	G	0.3789	0.0952	0.000154	ITGA1
ALP	Citrate	rs62140396	A	G	-0.0605	0.016	0.000159	MIR4263
ALT	Coronary artery disease	rs1872240	C	T	-0.03849	0.01021	0.000163	STAG1
ALP	Citrate	rs13225347	T	C	0.0415	0.011	0.000172	BCL7B
ALP	Valine	rs147667955	T	C	0.1352	0.036	0.000173	PPARG
ALT	Insomnia	rs4484649	A	C	1.0476	0.0124	0.000177	NA
GGT	Insomnia	rs4484649	A	C	1.0476	0.0124	0.000177	SOX7
ALT	Coronary artery disease	rs2943654	T	C	0.03828	0.01028	0.000196	LOC646736
ALP	Years of Schooling 2016	rs7900806	A	T	-0.01	0.003	0.000201	DNAJC12
GGT	Body fat	rs10961464	A	G	-0.0219	0.0059	0.000206	NFIB
ALT	Adiponectin	rs514659	C	A	0.0172	0.0045	0.000215	ABO
ALT	Coronary artery disease	rs28431971	G	A	0.03891	0.01059	0.000238	MTTP
ALT	Waist to hip ratio	rs13083375	T	G	0.018	0.005	0.00024	PPARG
ALT	Type 2 diabetes	rs2862954	T	C	1.06	0.02	0.00024	ERLIN1
ALT	Years of Schooling 2016	rs4077189	A	G	-0.016	0.004	0.00025	ETV5
ALP	Urinary albumin-to-creatinine ratio	rs1260326	T	C	0.022	0.006	0.00027	GCKR
GGT	Urinary albumin-to-creatinine ratio	rs1260326	T	C	0.022	0.006	0.00027	GCKR
ALT	Urate	rs1862069	A	G	-0.022	0.0057	0.000273	NA
GGT	Urate	rs1862069	A	G	-0.022	0.0057	0.000273	DHRS9
ALT	Coronary artery disease	rs28650790	C	T	-0.04522	0.01246	0.000283	C5orf67
GGT	Glycoprotein acetyls	rs13108218	G	A	-0.0409	0.0112	0.000295	HGFAC
GGT	Adiponectin	rs1011668	G	A	-0.0236	0.0064	0.000363	LINC00189
ALT	Glycoprotein acetyls	rs514659	C	A	0.0374	0.0104	0.000367	ABO
GGT	Coronary artery disease	rs36049560	A	G	0.04122	0.01159	0.000374	MIR5189
ALP	Coronary artery disease	rs603424	G	A	-0.04019	0.0113	0.000376	PKD2L1
ALP	Citrate	rs7900806	T	A	-0.0342	0.0096	0.000377	DNAJC12
ALT	Waist to hip ratio	rs645040	G	T	-0.014	0.0041	0.00038	MSL2
ALT	HDL cholesterol	rs2114271	A	G	0.0203	0.0064	0.000386	NA
ALP	Glutamine	rs28570619	A	G	-0.0713	0.0201	0.000387	RHPN2
GGT	HDL cholesterol	rs235314	T	C	-0.0143	0.005	0.000392	PTTG1IP
GGT	Valine	rs9754514	A	G	-0.0419	0.0119	0.000407	MIR648
ALP	Waist to hip ratio	rs687339	C	T	-0.014	0.0041	0.00043	MSL2
ALT	Years of Schooling 2016	rs5752776	A	G	0.009	0.003	0.000436	CHEK2
ALP	Fathers age at death	rs117824460	A	G	-0.051	0.0145	0.00044	CYP2A7
ALP	Triglycerides	rs7740107	A	T	0.0187	0.0054	0.000445	L3MBTL3
ALT	Type 2 diabetes	rs6684154	C	A	1.44	0.14	0.00045	PRUNE1
GGT	Glutamine	rs11940694	G	A	0.0337	0.0096	0.000455	MIR5591
ALP	Isoleucine	rs666727	T	C	-0.0419	0.0119	0.000486	ATXN2
GGT	Intelligence	rs12202204	A	G	0.0189	0.0054	0.000502	CENPW
ALP	Glutamine	rs150844304	C	A	0.1433	0.0412	0.000512	TUBGCP4
GGT	Coronary artery disease	rs12979056	G	A	-0.03451	0.00994	0.000513	FCHO1
ALP	HDL cholesterol	rs1935	C	G	-0.0168	0.0054	0.000553	JMJD1C
ALP	Citrate	rs147667955	T	C	0.1236	0.0358	0.000567	PPARG
ALP	Coronary artery disease	rs4794004	G	A	-0.03247	0.00942	0.000569	GIP
ALP	Years of Schooling 2016	rs4822983	T	C	0.009	0.003	0.000583	CHEK2
GGT	Years of Schooling 2016	rs4822983	T	C	0.009	0.003	0.000583	CHEK2
ALT	Coronary artery disease	rs645040	T	G	0.03859	0.01125	0.000603	MSL2
GGT	Urate	rs1079259	A	G	-0.028	0.0077	0.000642	RPL31
ALT	Coronary artery disease	rs7332115	T	G	0.0333	0.00982	0.000699	PDS5B
ALP	Coronary artery disease	rs687339	T	C	0.03809	0.01124	0.000703	MSL2
GGT	Isoleucine	rs13108218	G	A	-0.0342	0.0101	0.000737	NA
ALP	Intelligence	rs34467936	A	G	0.0213	0.0063	0.000749	NUP160
ALT	Fathers age at death	rs28650790	C	T	0.0195	0.0058	0.00076	NA
ALT	Valine	rs217184	C	T	-0.0386	0.0115	0.000761	HPR
GGT	Glutamine	rs73039433	A	G	-0.0843	0.0252	0.000815	RHPN2
ALT	Former vs Current smoker	rs7174367	A	G	0.0571	0.0171	0.000833	ADAMTS7
ALT	Isoleucine	rs2943654	T	C	0.0317	0.0095	0.000839	NA
ALP	Insomnia	rs28929474	T	C	0.8684	0.0422	0.000846	SERPINA1
ALT	Insomnia	rs28929474	T	C	0.8684	0.0422	0.000846	NA
GGT	Insomnia	rs28929474	T	C	0.8684	0.0422	0.000846	SERPINA1
GGT	Waist to hip ratio	rs907091	C	T	0.011	0.0033	0.00085	IKZF3
ALT	Insomnia	rs200293726	T	A	1.0447	0.0131	0.000859	NA
ALT	Type 2 diabetes	rs7174367	A	G	1.06	0.02	0.00086	ADAMTS7
ALP	Coronary artery disease	rs75999022	C	T	0.03983	0.01195	0.000862	GPR22
ALP	Heart rate	rs550510	A	G	0.2449	0.0701	0.000893	CALCOCO2
GGT	Type 2 diabetes	rs2633311	C	T	1.06	0.02	0.00091	CAMK2G
ALT	Urate	rs1890426	T	C	-0.019	0.0055	0.00093	NA
ALT	Adiponectin	rs1412957	G	A	-0.015	0.0044	0.00094	EYA2
ALP	Heart rate	rs3800461	C	G	-0.2615	0.0752	0.000943	LOC101929243
ALP	Adiponectin	rs1260326	T	C	-0.015	0.0044	0.000944	GCKR
GGT	Adiponectin	rs1260326	T	C	-0.015	0.0044	0.000944	GCKR
ALT	Glycoprotein acetyls	rs56094641	G	A	0.0347	0.0104	0.000948	FTO
ALP	Type 2 diabetes	rs7740107	A	T	1.07	0.02	0.00096	L3MBTL3
ALP	Heart rate	rs1260326	T	C	0.179	0.0517	0.00101	GCKR
GGT	Heart rate	rs1260326	T	C	0.179	0.0517	0.00101	GCKR
GGT	Isoleucine	rs9754514	A	G	-0.0391	0.0118	0.00102	NA
GGT	Triglycerides	rs11709077	A	G	-0.0258	0.0074	0.00108	PPARG
ALP	Waist to hip ratio	rs6919004	C	T	0.014	0.0042	0.0011	RREB1
ALT	Depressive symptoms	rs1872240	T	C	0.012	0.004	0.00116	NA
ALP	Coronary artery disease	rs28929474	C	T	0.14659	0.04517	0.00117	SERPINA1
ALT	Coronary artery disease	rs28929474	C	T	0.14659	0.04517	0.00117	SERPINA1
GGT	Coronary artery disease	rs28929474	C	T	0.14659	0.04517	0.00117	SERPINA1
ALP	Years of Schooling 2016	rs903504	C	G	-0.009	0.003	0.00119	PGAP3
GGT	Years of Schooling 2016	rs11940694	A	G	0.008	0.003	0.00123	MIR5591
ALP	Citrate	rs5751777	T	C	0.0313	0.0097	0.00124	MIF-AS1
ALP	Glutamine	rs13225347	T	C	0.0359	0.0111	0.00124	BCL7B
ALT	Intelligence	rs6688625	T	C	-0.0256	0.008	0.00126	LEPR
ALP	Citrate	rs1260326	C	T	0.0323	0.01	0.00126	GCKR
GGT	Citrate	rs1260326	C	T	0.0323	0.01	0.00126	GCKR
GGT	Waist to hip ratio	rs12202204	G	A	0.015	0.0048	0.0013	CENPW
ALP	Citrate	rs28929474	T	C	-0.1115	0.0347	0.0013	SERPINA1
ALT	Citrate	rs28929474	T	C	-0.1115	0.0347	0.0013	NA
GGT	Citrate	rs28929474	T	C	-0.1115	0.0347	0.0013	SERPINA1
ALP	Intelligence	rs62065453	T	C	-0.0233	0.0073	0.00132	PLEKHM1
GGT	Glycoprotein acetyls	rs4418728	T	G	-0.0337	0.0104	0.00132	CYP26A1
ALP	Insomnia	rs4575545	A	G	1.0432	0.0132	0.00132	MAFTRR
ALT	Depressive symptoms	rs4484649	A	C	0.014	0.004	0.00137	NA
GGT	Depressive symptoms	rs4484649	A	C	0.014	0.004	0.00137	SOX7
ALT	Years of Schooling 2016	rs58542926	T	C	-0.015	0.005	0.00139	TM6SF2
ALP	Type 2 diabetes	rs829584	A	G	1.07	0.03	0.0014	LCLAT1
ALP	HDL cholesterol	rs3918253	T	C	0.0153	0.0051	0.00145	MMP9
ALP	Insomnia	rs6060269	A	C	1.0394	0.0121	0.00146	EDEM2
ALT	Valine	rs4804414	T	C	0.0297	0.0093	0.00148	INSR
GGT	Coronary artery disease	rs56308637	C	T	-0.0348	0.01096	0.00149	PPP2R3A
ALP	Intelligence	rs2535627	T	C	-0.0161	0.0051	0.00149	ITIH4
GGT	Waist to hip ratio	rs1730858	T	C	0.014	0.0045	0.0015	PRMT6
GGT	Coronary artery disease	rs662138	C	G	-0.0398	0.01257	0.00155	SLC22A1
ALT	Isoleucine	rs58542926	T	C	-0.0621	0.0195	0.00157	NA
ALT	Body fat	rs4976033	A	G	0.0162	0.0051	0.00159	PIK3R1
ALP	Waist to hip ratio	rs4240624	G	A	0.018	0.0058	0.0016	LOC157273
ALT	Glycoprotein acetyls	rs61801010	G	A	0.0586	0.0184	0.00163	FCGR2C
GGT	Glutamine	rs150622725	C	T	-0.2246	0.0713	0.00163	SIGLEC1
ALP	Insomnia	rs11250076	G	A	1.0392	0.0122	0.00167	LOC102723313
GGT	Coronary artery disease	rs12306780	A	T	0.03201	0.01019	0.00169	POC1B-GALNT4
ALP	Intelligence	rs6440133	T	C	-0.0196	0.0063	0.00171	U2SURP
ALP	Coronary artery disease	rs4646248	T	C	-0.03255	0.01038	0.00172	NAT2
ALT	Triglycerides	rs13083375	T	G	-0.0247	0.0074	0.00172	NA
GGT	Glycoprotein acetyls	rs749511	G	T	-0.0338	0.0107	0.00176	NBEAL2
GGT	Years of Schooling 2016	rs12202204	A	G	0.008	0.003	0.00177	CENPW
ALP	Urate	rs3822856	A	C	0.018	0.0055	0.00177	TPI1P3
ALP	Insomnia	rs4468717	T	C	1.0728	0.0225	0.00177	TGIF1
ALT	Glycoprotein acetyls	rs143001834	A	G	0.0925	0.0293	0.00185	AGBL2
GGT	Urinary albumin-to-creatinine ratio	rs17360994	T	C	-0.037	0.012	0.0019	KDF1
ALT	Coronary artery disease	rs56094641	A	G	-0.02979	0.00962	0.00195	FTO
GGT	HDL cholesterol	rs11709077	A	G	0.0237	0.0076	0.00197	PPARG
GGT	Years of Schooling 2016	rs56308637	T	C	-0.009	0.003	0.00203	PPP2R3A
ALP	Coronary artery disease	rs3800461	G	C	-0.04839	0.0157	0.00206	LOC101929243
ALP	Isoleucine	rs6542680	T	C	0.033	0.0107	0.00206	COLEC11
GGT	Isoleucine	rs6542680	T	C	0.033	0.0107	0.00206	NA
ALT	Citrate	rs2862954	C	T	0.0306	0.0099	0.00207	NA
GGT	Coronary artery disease	rs76967117	G	A	-0.0483	0.0157	0.0021	ILRUN
ALP	Years of Schooling 2016	rs34517439	A	C	-0.012	0.004	0.00213	DNAJB4
ALT	Isoleucine	rs4804414	T	C	0.0288	0.0094	0.00218	NA
GGT	Glycoprotein acetyls	rs2954022	A	C	-0.0319	0.0103	0.00219	TRIB1
ALP	Glycoprotein acetyls	rs4575545	A	G	0.0347	0.0112	0.00224	MAFTRR
ALP	Isoleucine	rs6898290	C	T	0.0292	0.0095	0.00227	EBF1
ALT	Former vs Current smoker	rs2954021	A	G	0.0485	0.0159	0.00229	TRIB1
GGT	Glutamine	rs6107336	A	C	-0.2208	0.0724	0.0023	HSPA12B
GGT	Glutamine	rs139097404	C	T	0.1292	0.0424	0.00234	CATSPER2
ALT	Years of Schooling 2016	rs143001834	A	G	-0.017	0.006	0.00237	AGBL2
ALP	Former vs Current smoker	rs2465956	T	C	-0.063	0.0207	0.00237	GCC2
GGT	Coronary artery disease	rs4964756	T	A	-0.02957	0.00975	0.00242	SSH1
ALP	Glutamine	rs141866277	T	A	0.1286	0.0425	0.00246	CATSPER2
GGT	Coronary artery disease	rs3135766	A	G	0.02992	0.00989	0.0025	FGFR2
ALT	Urate	rs2356864	A	G	0.017	0.0054	0.00253	NA
ALP	Valine	rs1047891	A	C	-0.0307	0.0102	0.00256	CPS1
GGT	Years of Schooling 2016	rs1730858	T	C	-0.008	0.003	0.00264	PRMT6
GGT	Urate	rs17360994	T	C	-0.034	0.011	0.0027	KDF1
ALP	Triglycerides	rs1021956	T	G	0.0171	0.0064	0.00272	ARHGAP10
GGT	Coronary artery disease	rs2633311	T	C	-0.02885	0.00963	0.00275	CAMK2G
ALP	Years of Schooling 2016	rs7101940	A	G	0.008	0.003	0.00278	UBASH3B
ALT	Isoleucine	rs117643180	A	C	-0.0933	0.031	0.00278	NA
ALP	Coronary artery disease	rs1410684	T	G	-0.02864	0.00958	0.00279	RIPOR2
GGT	Isoleucine	rs13234378	T	A	-0.0428	0.0143	0.00283	NA
ALP	Depressive symptoms	rs6460898	A	G	-0.011	0.004	0.00288	TMEM106B
GGT	Isoleucine	rs4964756	A	T	0.0287	0.0096	0.0029	NA
ALP	Coronary artery disease	rs6460898	G	A	0.02785	0.00938	0.00298	TMEM106B
GGT	Valine	rs12979056	A	G	0.028	0.0094	0.00299	FCHO1
ALP	Triglycerides	rs2298058	T	C	0.016	0.0052	0.00301	TGDS
GGT	Intelligence	rs2551776	T	C	0.0169	0.0057	0.00304	CNOT4
ALP	Intelligence	rs903504	C	G	0.0193	0.0065	0.00306	PGAP3
ALP	Glycoprotein acetyls	rs2043085	C	T	0.0315	0.0105	0.00308	LIPC
ALT	Isoleucine	rs10887777	C	T	0.0323	0.0109	0.00315	NA
ALP	Urate	rs2298058	T	C	-0.018	0.0059	0.00319	TGDS
ALT	Glutamine	rs11837319	G	C	-0.0338	0.0114	0.00319	NA
GGT	Urinary albumin-to-creatinine ratio	rs17050272	A	G	-0.02	0.0067	0.0032	LINC01101
GGT	Coronary artery disease	rs113542380	G	A	-0.05948	0.02022	0.00326	THADA
ALP	Glutamine	rs28929474	T	C	0.1038	0.0353	0.00327	SERPINA1
ALT	Glutamine	rs28929474	T	C	0.1038	0.0353	0.00327	NA
GGT	Glutamine	rs28929474	T	C	0.1038	0.0353	0.00327	SERPINA1
ALT	Citrate	rs738409	G	C	0.0342	0.0117	0.0034	NA
ALP	Coronary artery disease	rs2239222	A	G	0.02812	0.00961	0.00345	RGS6
ALP	Ever vs never smoked	rs2107717	T	C	0.0358	0.0123	0.00353	BAIAP2L1
ALP	Triglycerides	rs10787429	T	C	-0.0136	0.0054	0.00359	GPAM
ALT	Triglycerides	rs10787429	T	C	-0.0136	0.0054	0.00359	NA
ALP	Heart rate	rs7641195	T	C	0.1574	0.0514	0.00362	DNAJC13
ALT	Valine	rs819140	G	A	-0.0269	0.0093	0.00367	AHCY
ALT	Glycoprotein acetyls	rs2954021	G	A	-0.0302	0.0103	0.00368	TRIB1
ALT	Isoleucine	rs143001834	A	G	0.0771	0.0264	0.00371	NA
GGT	Years of Schooling 2016	rs907091	T	C	-0.007	0.002	0.00375	IKZF3
ALP	Citrate	rs453639	A	C	0.029	0.01	0.00375	CTAGE9
ALT	Citrate	rs7018885	C	T	0.0361	0.0125	0.00377	NA
GGT	Coronary artery disease	rs10104003	C	T	-0.03301	0.01142	0.00386	SOX17
ALP	Isoleucine	rs3760353	C	G	0.0754	0.026	0.00396	ASGR2
GGT	Type 2 diabetes	rs2650000	A	C	1.05	0.02	0.004	HNF1A-AS1
GGT	Adiponectin	rs8023580	T	C	0.0155	0.0052	0.00403	LOC105369212
ALT	Coronary artery disease	rs1497406	G	A	0.02734	0.00951	0.00405	ARHGEF19
GGT	Coronary artery disease	rs1497406	G	A	0.02734	0.00951	0.00405	ARHGEF19
ALP	Heart rate	rs603424	A	G	0.2164	0.0717	0.00411	PKD2L1
ALT	Intelligence	rs76464837	T	C	-0.0269	0.0094	0.00412	BRWD1
ALT	Years of Schooling 2016	rs407258	T	C	0.008	0.003	0.00413	SLC33A1
ALP	Intelligence	rs2706762	T	C	0.0204	0.0071	0.00414	PCYOX1
GGT	Glutamine	rs10822143	T	C	0.0275	0.0096	0.00415	NRBF2
ALT	Waist to hip ratio	rs1412957	G	A	0.012	0.0042	0.0043	EYA2
ALP	Type 2 diabetes	rs8046061	C	T	1.06	0.02	0.0043	CDYL2
ALT	Valine	rs2943654	T	C	0.027	0.0094	0.00431	LOC646736
ALP	Urate	rs4835265	A	C	0.022	0.0073	0.00433	ZNF827
ALT	Urate	rs4835265	A	C	0.022	0.0073	0.00433	NA
GGT	Urate	rs4835265	A	C	0.022	0.0073	0.00433	ZNF827
ALT	HDL cholesterol	rs13083375	T	G	0.021	0.0076	0.00438	NA
GGT	Depressive symptoms	rs9868120	A	C	0.011	0.004	0.00443	STAG1
GGT	Intelligence	rs13108218	A	G	-0.0178	0.0062	0.00445	HGFAC
ALP	Triglycerides	rs799157	T	C	0.0575	0.0202	0.00446	MLXIPL
ALT	Ever vs never smoked	rs1862069	A	G	0.0331	0.0116	0.00447	DHRS9
GGT	Ever vs never smoked	rs1862069	A	G	0.0331	0.0116	0.00447	DHRS9
GGT	Glycoprotein acetyls	rs10104003	T	C	0.0354	0.0123	0.00449	SOX17
GGT	Coronary artery disease	rs6565191	G	A	-0.0291	0.01025	0.00451	ZNF747
GGT	Glycoprotein acetyls	rs11830764	C	G	-0.0721	0.0251	0.00457	CUX2
ALP	Waist to hip ratio	rs2535627	T	C	0.012	0.0042	0.0046	ITIH4
ALT	Intelligence	rs7843924	T	C	-0.0172	0.0061	0.00474	MSRA
ALP	Years of Schooling 2016	rs10995578	C	G	0.007	0.002	0.00475	REEP3
GGT	Type 2 diabetes	rs6682862	A	G	1.07	0.03	0.0048	SEC16B
ALP	Fathers age at death	rs6919004	C	T	-0.013	0.0046	0.0048	RREB1
GGT	Glycoprotein acetyls	rs7177289	T	C	-0.0305	0.0107	0.00481	LIPC
ALP	Valine	rs2298058	T	C	-0.027	0.0096	0.00483	TGDS
ALP	Insomnia	rs13291798	G	A	1.0678	0.0233	0.00485	ABO
ALP	Glutamine	rs28601761	G	C	0.0266	0.0095	0.00488	TRIB1
ALT	Type 2 diabetes	rs738409	G	C	1.06	0.02	0.005	PNPLA3
ALP	Urinary albumin-to-creatinine ratio	rs6706968	A	C	-0.019	0.0069	0.005	LINC01101
ALP	HDL cholesterol	rs8736	T	C	0.0183	0.0065	0.00503	MBOAT7
ALT	Waist to hip ratio	rs4084164	G	A	0.013	0.0045	0.0051	AHNAK
ALT	Glutamine	rs1862069	A	G	-0.0274	0.0098	0.00514	NA
GGT	Glutamine	rs1862069	A	G	-0.0274	0.0098	0.00514	DHRS9
GGT	Intelligence	rs13141053	A	G	-0.0171	0.0061	0.00519	MIR5705
ALT	Years of Schooling 2016	rs4290706	A	T	0.007	0.002	0.0052	FOXN2
ALT	Coronary artery disease	rs58542926	C	T	0.05125	0.01834	0.0052	TM6SF2
ALT	Isoleucine	rs11582968	A	T	0.0651	0.0232	0.00527	NA
ALP	Coronary artery disease	rs73536729	A	G	0.06483	0.02326	0.00531	LINC02133
ALT	HDL cholesterol	rs9980195	T	C	0.0116	0.0051	0.00532	NA
ALP	Glutamine	rs6680628	G	A	0.0332	0.0119	0.00533	NBPF3
ALP	Urate	rs7641195	T	C	-0.016	0.0054	0.00535	DNAJC13
ALP	Years of Schooling 2016	rs79864192	T	G	0.009	0.003	0.00536	UCKL1-AS1
ALP	HDL cholesterol	rs710913	T	C	-0.0132	0.0051	0.00539	PPIEL
ALP	Glutamine	rs1935	G	C	0.0261	0.0094	0.00544	JMJD1C
GGT	Glutamine	rs9624565	T	C	-0.0388	0.014	0.00547	PIWIL3
GGT	Coronary artery disease	rs4921913	T	C	-0.03047	0.01098	0.00552	NAT2
GGT	Years of Schooling 2016	rs1002436	A	G	-0.007	0.003	0.00557	PKN2
ALP	Years of Schooling 2016	rs4794004	A	G	-0.007	0.003	0.00562	GIP
ALP	Intelligence	rs9932007	A	G	0.0169	0.0061	0.00563	RBL2
ALP	Urate	rs2107717	T	C	-0.017	0.0057	0.0057	BAIAP2L1
GGT	Glutamine	rs1986133	T	C	-0.0289	0.0105	0.0058	ASAP3
ALP	Valine	rs3760353	C	G	0.0711	0.0258	0.0059	ASGR2
GGT	Fathers age at death	rs2403200	T	C	-0.0134	0.0049	0.006	COA8
ALP	Citrate	rs11078597	C	T	-0.0348	0.0127	0.00603	MIR22
GGT	Years of Schooling 2016	rs139097404	T	C	-0.022	0.008	0.00604	CATSPER2
ALT	Citrate	rs11837319	G	C	0.0311	0.0113	0.00607	NA
ALT	Coronary artery disease	rs2511188	A	G	0.03069	0.01121	0.00618	USP35
ALT	HDL cholesterol	rs738409	C	G	0.0173	0.006	0.00619	NA
ALP	Depressive symptoms	rs35013847	A	G	0.01	0.004	0.00619	CYP2C19
ALP	Waist to hip ratio	rs4822983	C	T	0.012	0.0045	0.0062	CHEK2
GGT	Waist to hip ratio	rs4822983	C	T	0.012	0.0045	0.0062	CHEK2
ALP	Years of Schooling 2016	rs141866277	A	T	-0.022	0.008	0.00635	CATSPER2
ALP	Insomnia	rs2706762	T	C	0.9552	0.0168	0.0064	PCYOX1
GGT	Citrate	rs339998	T	C	0.0275	0.0101	0.0064	RORA-AS1
GGT	Isoleucine	rs1330307	C	A	0.0252	0.0092	0.00641	NA
ALP	Coronary artery disease	rs7740107	A	T	0.03024	0.01109	0.00642	L3MBTL3
GGT	Valine	rs7970999	C	T	-0.0512	0.0188	0.00649	NR1H4
ALT	Urate	rs738409	C	G	0.019	0.0065	0.00652	NA
ALP	Coronary artery disease	rs75398587	C	G	-0.06142	0.02261	0.00659	NOLC1
GGT	Glycoprotein acetyls	rs635634	T	C	0.0352	0.0128	0.00663	ABO
ALP	Glycoprotein acetyls	rs28601761	G	C	-0.0287	0.0104	0.00666	TRIB1
ALP	Insomnia	rs9565082	G	C	1.0339	0.0123	0.00673	KLF12
GGT	Glycoprotein acetyls	rs55818584	A	T	-0.0398	0.0145	0.00677	S1PR2
ALP	Valine	rs666727	T	C	-0.0323	0.0119	0.00677	ATXN2
GGT	Years of Schooling 2016	rs13107325	T	C	-0.015	0.005	0.00683	SLC39A8
GGT	Fathers age at death	rs11666792	G	A	0.0124	0.0046	0.0069	RASIP1
GGT	Body fat	rs13107325	T	C	0.0282	0.0104	0.00691	SLC39A8
ALP	HDL cholesterol	rs2393791	T	C	-0.0141	0.005	0.00699	HNF1A
ALP	Adiponectin	rs2970818	T	A	0.0228	0.0082	0.00703	C12orf4
ALT	Waist to hip ratio	rs2356864	G	A	-0.011	0.0042	0.0071	DMRTA2
GGT	Years of Schooling 2016	rs9868120	A	C	-0.007	0.003	0.00712	STAG1
ALP	Depressive symptoms	rs11216938	T	C	-0.011	0.004	0.0073	MIR6716
ALT	Insomnia	rs7610095	A	G	0.9679	0.0121	0.00731	NA
GGT	Valine	rs113542380	A	G	-0.0584	0.0218	0.00736	THADA
ALP	Fathers age at death	rs799157	T	C	-0.0305	0.0114	0.0074	MLXIPL
ALT	Triglycerides	rs2356864	A	G	0.0112	0.0048	0.00743	NA
ALT	Valine	rs6120772	T	C	0.031	0.0116	0.00752	GSS
ALP	Citrate	rs11540050	T	G	-0.0596	0.0223	0.00752	YKT6
ALT	Coronary artery disease	rs4948099	A	C	-0.02785	0.01042	0.00753	NIPSNAP2
ALP	HDL cholesterol	rs2911971	C	G	-0.0135	0.0053	0.00774	MIR4659A
ALP	Glycoprotein acetyls	rs62140396	A	G	0.0479	0.0178	0.00778	MIR4263
ALT	Years of Schooling 2016	rs6120772	T	C	0.008	0.003	0.00795	GSS
ALP	Urate	rs498936	A	T	0.022	0.0077	0.00799	MOGAT2
GGT	Adiponectin	rs11166257	T	G	-0.0172	0.0063	0.00809	MIR548N
ALP	Waist to hip ratio	rs4728142	G	A	0.012	0.0045	0.0081	IRF5
GGT	Type 2 diabetes	rs8023580	C	T	1.06	0.03	0.0081	LOC105369212
GGT	Glutamine	rs13234378	T	A	0.0381	0.0144	0.00821	MLXIPL
ALP	Years of Schooling 2016	rs6749773	A	G	0.007	0.002	0.00823	PPP1R21
ALT	Isoleucine	rs1412957	G	A	0.0246	0.0093	0.00825	NA
ALP	Heart rate	rs2436854	A	G	-0.1549	0.0558	0.00826	GASAL1
ALP	Years of Schooling 2016	rs2241878	T	C	-0.007	0.002	0.00828	SCARNA5
ALT	Urate	rs4976033	A	G	-0.018	0.0066	0.00828	NA
ALP	Insomnia	rs34467936	G	A	0.9671	0.0127	0.0083	NUP160
ALP	Valine	rs292623	T	C	0.0274	0.0104	0.00831	STRA8
ALT	Coronary artery disease	rs55747905	T	C	0.03069	0.01163	0.00833	ABCB1
ALP	Triglycerides	rs6602909	A	G	-0.0164	0.0059	0.00833	GAS6-AS1
GGT	Valine	rs11752007	C	T	0.0409	0.0155	0.00834	RREB1
ALP	Insomnia	rs144160547	T	C	1.0468	0.0174	0.00842	WBP1L
GGT	Glutamine	rs339998	T	C	0.0268	0.0102	0.00848	RORA-AS1
GGT	Years of Schooling 2016	rs339998	T	C	-0.007	0.003	0.00849	RORA-AS1
ALP	Waist to hip ratio	rs7287617	A	G	0.012	0.0046	0.0086	MIEF1
ALT	Waist to hip ratio	rs1461729	A	G	0.018	0.0069	0.0086	LOC157273
GGT	Intelligence	rs2577831	A	C	0.016	0.0061	0.0086	PBRM1
ALT	Years of Schooling 2016	rs7966357	C	G	-0.007	0.003	0.00863	ATF1
ALP	Adiponectin	rs2299142	T	C	0.0119	0.0044	0.00866	GLI3
GGT	Depressive symptoms	rs7349418	T	C	-0.009	0.003	0.00873	LOC100505736
ALP	Isoleucine	rs28713678	A	T	-0.0264	0.01	0.00874	PTCH1
ALT	Type 2 diabetes	rs519790	G	C	1.05	0.02	0.0088	STARD10
GGT	Isoleucine	rs75501393	C	G	0.074	0.0282	0.00899	NA
ALP	Heart rate	rs2460383	T	C	-0.1694	0.0617	0.00905	MGAT5
ALT	Years of Schooling 2016	rs1872240	T	C	-0.007	0.003	0.0091	STAG1
ALT	Isoleucine	rs56094641	G	A	0.0245	0.0093	0.0091	NA
GGT	Coronary artery disease	rs6519133	C	T	-0.02568	0.00985	0.00914	JOSD1
GGT	Isoleucine	rs1128249	T	G	-0.0253	0.0097	0.00928	NA
ALT	Isoleucine	rs13389219	T	C	-0.0252	0.0097	0.00934	NA
ALT	Intelligence	rs1131017	C	G	0.0159	0.0061	0.00941	RPS26
ALT	Citrate	rs2364368	T	A	0.0241	0.0093	0.00952	NA
ALT	Type 2 diabetes	rs13389219	C	T	1.05	0.02	0.0096	COBLL1
ALP	Fathers age at death	rs903504	C	G	-0.0128	0.0049	0.0096	PGAP3
ALT	Urate	rs13083375	T	G	-0.022	0.0081	0.00961	NA
ALT	Valine	rs292585	T	C	0.0264	0.0102	0.00961	MIR6509
ALT	Triglycerides	rs1862069	A	G	0.0121	0.0049	0.00961	NA
GGT	Triglycerides	rs1862069	A	G	0.0121	0.0049	0.00961	DHRS9
ALT	Insomnia	rs1461729	G	A	1.0526	0.0198	0.00971	NA
GGT	Adiponectin	rs7349418	T	C	0.0119	0.0045	0.00971	LOC100505736
GGT	Type 2 diabetes	rs1128249	G	T	1.05	0.02	0.0098	COBLL1
GGT	Intelligence	rs10822143	T	C	0.0157	0.0061	0.00987	NRBF2
ALT	Coronary artery disease	rs12500824	G	A	-0.02456	0.00953	0.00996	SHROOM3
ALT	Insomnia	rs143001834	A	G	1.0677	0.0254	0.00998	NA
GGT	Waist to hip ratio	rs12811045	A	G	0.011	0.0045	0.01	TBX3
ALT	Fathers age at death	rs4351283	T	C	0.0125	0.0049	0.01	NA
ALT	Fathers age at death	rs56094641	A	G	0.012	0.0047	0.01	NA
GGT	Fathers age at death	rs4351283	T	C	0.0125	0.0049	0.01	L3MBTL3
GGT	Fathers age at death	rs62011287	A	G	-0.0124	0.0048	0.01	USP3
ALT	Isoleucine	rs4711750	A	T	0.0264	0.0102	0.01	NA
ALP	Triglycerides	rs6029273	A	G	0.0205	0.0076	0.0101	MAFB
ALP	Citrate	rs11663201	A	G	-0.0261	0.0102	0.0102	NFATC1
GGT	Urate	rs13107325	T	C	-0.03	0.011	0.0103	SLC39A8
GGT	Body fat	rs17168118	A	G	-0.0159	0.0062	0.0103	CALD1
GGT	Former vs Current smoker	rs2954022	A	C	-0.041	0.016	0.0103	TRIB1
ALT	Depressive symptoms	rs9913936	T	C	0.009	0.004	0.0104	NA
ALP	Adiponectin	rs1935	G	C	0.0115	0.0043	0.0104	JMJD1C
ALT	Depressive symptoms	rs7332115	T	G	0.009	0.003	0.0105	NA
ALT	Insomnia	rs185979634	C	T	0.9313	0.0278	0.0107	NA
GGT	Glycoprotein acetyls	rs61804211	T	G	0.0442	0.0171	0.0108	FCRLA
ALP	Citrate	rs34517439	A	C	-0.0412	0.0162	0.0109	DNAJB4
ALT	Glutamine	rs1412957	G	A	-0.0238	0.0093	0.0109	NA
GGT	Waist to hip ratio	rs2954022	C	A	0.0085	0.0033	0.011	TRIB1
GGT	Waist to hip ratio	rs440277	A	G	0.012	0.0049	0.011	NECTIN2
ALP	Fathers age at death	rs174564	A	G	-0.0123	0.0048	0.011	FADS1
GGT	Urinary albumin-to-creatinine ratio	rs10104003	T	C	0.019	0.0075	0.011	SOX17
GGT	HDL cholesterol	rs4418728	T	G	0.0138	0.0053	0.0112	CYP26A1
GGT	Intelligence	rs8023580	T	C	0.0156	0.0061	0.0112	LOC105369212
ALP	Depressive symptoms	rs34467936	A	G	0.011	0.005	0.0113	NUP160
GGT	Coronary artery disease	rs2811290	T	C	-0.02325	0.00918	0.0114	C1orf220
GGT	Isoleucine	rs113542380	A	G	-0.0558	0.0219	0.0114	NA
GGT	Adiponectin	rs1079259	G	A	-0.0161	0.0062	0.0114	RPL31
ALT	Urate	rs2710804	T	C	0.015	0.0056	0.0115	NA
ALT	Years of Schooling 2016	rs217184	T	C	0.008	0.003	0.0116	HPR
ALT	Urate	rs1497406	A	G	-0.014	0.0054	0.0116	NA
GGT	Urate	rs1497406	A	G	-0.014	0.0054	0.0116	ARHGEF19
ALP	Urate	rs12133576	A	G	-0.015	0.0056	0.0117	DR1
ALT	Ever vs never smoked	rs2862954	T	C	0.0293	0.0116	0.0117	ERLIN1
GGT	Years of Schooling 2016	rs1932952	C	G	-0.007	0.003	0.0118	MACROD2-IT1
ALT	Body fat	rs1412957	A	G	0.0136	0.0054	0.0118	EYA2
ALP	Depressive symptoms	rs2706762	T	C	-0.012	0.005	0.0118	PCYOX1
ALT	Valine	rs514659	C	A	0.0235	0.0093	0.0119	ABO
ALT	Fathers age at death	rs2862954	T	C	-0.0115	0.0046	0.012	NA
ALT	Fathers age at death	rs3184504	T	C	-0.0115	0.0046	0.012	NA
ALT	Fathers age at death	rs56113850	T	C	0.0117	0.0046	0.012	NA
ALP	Triglycerides	rs2642438	A	G	0.0145	0.0054	0.012	MARC1
ALT	Triglycerides	rs2642438	A	G	0.0145	0.0054	0.012	NA
ALP	Insomnia	rs4240624	A	G	1.0536	0.0208	0.012	LOC157273
ALP	Intelligence	rs7949566	A	G	0.0154	0.0062	0.0122	ST3GAL4
GGT	Depressive symptoms	rs62137009	T	C	0.009	0.004	0.0122	FOXN2
GGT	Coronary artery disease	rs8110285	G	A	-0.02698	0.01081	0.0125	BICRA
ALP	Isoleucine	rs13225347	T	C	-0.0276	0.011	0.0125	BCL7B
ALT	Glycoprotein acetyls	rs8114057	A	G	-0.0267	0.0106	0.0127	MIR3646
GGT	Valine	rs73045269	T	C	0.0312	0.0125	0.0127	CCDC97
ALP	Citrate	rs9365682	T	C	0.0261	0.0105	0.0127	SYNJ2-IT1
ALP	Depressive symptoms	rs5757184	T	C	0.013	0.005	0.0128	FAM227A
ALP	Citrate	rs11119783	G	A	0.0231	0.0093	0.0128	LINC01693
ALT	Triglycerides	rs2862954	T	C	-0.0121	0.0048	0.0129	NA
ALP	Glutamine	rs71405688	T	C	-0.0331	0.0133	0.0129	SEMA4B
ALP	Type 2 diabetes	rs6503238	C	T	1.05	0.02	0.013	USP43
ALP	Fathers age at death	rs194491	T	C	-0.015	0.006	0.013	FCHO2
GGT	Fathers age at death	rs12701278	T	C	-0.0139	0.0056	0.013	CYP2W1
ALT	Triglycerides	rs11582968	A	T	0.0248	0.0109	0.013	NA
ALP	Years of Schooling 2016	rs4767896	A	G	-0.022	0.009	0.0131	GATC
ALP	Coronary artery disease	rs180029	C	T	0.03473	0.014	0.0131	TMEM167B
ALP	Years of Schooling 2016	rs3822856	A	C	0.006	0.003	0.0134	TPI1P3
ALT	Years of Schooling 2016	rs1890426	T	C	-0.006	0.003	0.0135	TPI1P3
ALP	Intelligence	rs11250076	A	G	-0.0148	0.006	0.0135	LOC102723313
GGT	Urate	rs11709077	A	G	-0.022	0.0082	0.0135	PPARG
ALP	Valine	rs13072917	G	A	-0.0415	0.0168	0.0135	MAP4
ALP	Body fat	rs2977986	A	C	0.0173	0.007	0.0135	NCOA2
GGT	Years of Schooling 2016	rs62370472	T	C	0.007	0.003	0.0136	FST
GGT	Coronary artery disease	rs75501393	G	C	-0.06426	0.02605	0.0136	COX6A1
ALP	Urate	rs4822983	T	C	-0.016	0.0061	0.0138	CHEK2
GGT	Urate	rs4822983	T	C	-0.016	0.0061	0.0138	CHEK2
ALP	Glycoprotein acetyls	rs56276813	T	G	0.0296	0.0119	0.0138	RAB29
ALP	Coronary artery disease	rs5751777	T	C	-0.02364	0.00962	0.014	MIF-AS1
ALT	Urinary albumin-to-creatinine ratio	rs13389219	T	C	-0.015	0.0061	0.014	COBLL1
ALP	Former vs Current smoker	rs10787429	T	C	0.0444	0.0181	0.014	GPAM
ALT	Former vs Current smoker	rs10787429	T	C	0.0444	0.0181	0.014	GPAM
ALP	Coronary artery disease	rs55714927	C	T	0.03574	0.01456	0.0141	ASGR1
ALP	Intelligence	rs7287617	A	G	-0.0141	0.0058	0.0143	MIEF1
GGT	Triglycerides	rs1664781	A	G	0.0127	0.0051	0.0143	MIR581
GGT	Years of Schooling 2016	rs11666792	A	G	0.006	0.003	0.0144	RASIP1
ALP	Glycoprotein acetyls	rs75460349	C	A	0.0715	0.0289	0.0144	ZDHHC18
ALT	Valine	rs56094641	G	A	0.0228	0.0093	0.0145	FTO
ALP	Insomnia	rs6029273	G	A	1.0412	0.0165	0.0145	MAFB
ALP	Years of Schooling 2016	rs12327774	C	G	0.008	0.003	0.0146	MRPL4
ALT	Years of Schooling 2016	rs11666906	A	G	0.007	0.003	0.0146	MAST3
GGT	Coronary artery disease	rs10077941	G	A	-0.03462	0.01417	0.0146	FGF1
ALT	Urate	rs7332115	T	G	0.014	0.0056	0.0146	NA
GGT	Years of Schooling 2016	rs12190285	T	G	-0.007	0.003	0.0147	NBAT1
ALT	Citrate	rs2030291	T	A	-0.0239	0.0098	0.0148	NA
ALP	Adiponectin	rs11152071	T	C	-0.0126	0.005	0.0149	NEDD4L
ALP	Type 2 diabetes	rs4240624	G	A	1.08	0.04	0.015	LOC157273
GGT	Type 2 diabetes	rs12202204	A	G	1.05	0.02	0.015	CENPW
GGT	Fathers age at death	rs10421262	T	G	-0.0115	0.0047	0.015	PALM3
ALT	Urinary albumin-to-creatinine ratio	rs8114057	A	G	-0.019	0.0079	0.015	MIR3646
GGT	Urinary albumin-to-creatinine ratio	rs1128249	T	G	-0.015	0.0061	0.015	COBLL1
ALP	Ever vs never smoked	rs2862300	A	G	0.0345	0.0142	0.0151	SEC16B
ALP	Citrate	rs2043085	C	T	0.0229	0.0094	0.0151	LIPC
ALP	Citrate	rs4671103	C	A	-0.0264	0.0109	0.0151	SERTAD2
ALT	Glycoprotein acetyls	rs71562509	T	G	-0.0261	0.0106	0.0152	LINC01625
GGT	Triglycerides	rs13107325	T	C	0.027	0.0106	0.0153	SLC39A8
ALT	Citrate	rs6688625	T	C	0.0277	0.0114	0.0153	NA
ALP	Coronary artery disease	rs4985376	A	G	0.02397	0.00989	0.0154	WWP2
ALP	Glycoprotein acetyls	rs2535627	C	T	-0.0252	0.0103	0.0154	ITIH4
ALT	Depressive symptoms	rs738409	C	G	0.013	0.005	0.0155	NA
GGT	Valine	rs1664781	A	G	0.0238	0.0099	0.0158	MIR581
ALP	Depressive symptoms	rs11250076	A	G	-0.009	0.004	0.0158	LOC102723313
GGT	Type 2 diabetes	rs749511	T	G	1.04	0.02	0.016	NBEAL2
ALP	Isoleucine	rs429358	C	T	0.0307	0.0127	0.0162	APOE
ALT	Isoleucine	rs429358	C	T	0.0307	0.0127	0.0162	NA
ALP	Triglycerides	rs11078597	T	C	-0.0216	0.0116	0.0162	MIR22
ALP	Valine	rs2977986	C	A	-0.0303	0.0126	0.0163	NCOA2
GGT	Coronary artery disease	rs55818584	T	A	0.03082	0.01284	0.0164	S1PR2
ALT	Valine	rs71562509	T	G	-0.0231	0.0096	0.0164	LINC01625
GGT	Depressive symptoms	rs635634	T	C	-0.011	0.004	0.0164	ABO
GGT	Urate	rs11098275	T	C	0.014	0.0055	0.0166	ANXA3
ALP	Coronary artery disease	rs11042106	T	C	-0.02795	0.01168	0.0167	ST5
ALP	Intelligence	rs6602909	T	C	0.0147	0.0061	0.0167	GAS6-AS1
ALT	Glycoprotein acetyls	rs5402	A	T	-0.0362	0.0149	0.0167	SLC2A2
GGT	Glycoprotein acetyls	rs5402	A	T	-0.0362	0.0149	0.0167	SLC2A2
GGT	HDL cholesterol	rs2551776	T	C	-0.0123	0.0051	0.0168	CNOT4
ALT	Depressive symptoms	rs4711750	A	T	0.01	0.004	0.0168	NA
ALP	Waist to hip ratio	rs2298058	C	T	0.011	0.0045	0.017	TGDS
GGT	Type 2 diabetes	rs4921913	C	T	1.05	0.02	0.017	NAT2
ALP	Fathers age at death	rs2043085	T	C	-0.0111	0.0047	0.017	LIPC
ALP	Fathers age at death	rs6706968	A	C	0.0111	0.0047	0.017	LINC01101
GGT	Fathers age at death	rs17616063	A	G	0.0205	0.0086	0.017	SALL1
GGT	Fathers age at death	rs4759375	C	T	0.0195	0.0082	0.017	SBNO1
ALP	Ever vs never smoked	rs7641195	T	C	0.0281	0.0118	0.017	DNAJC13
ALP	Years of Schooling 2016	rs7287617	A	G	-0.006	0.003	0.0172	MIEF1
ALP	Intelligence	rs10787429	T	C	-0.0147	0.0062	0.0172	GPAM
ALT	Intelligence	rs10787429	T	C	-0.0147	0.0062	0.0172	GPAM
GGT	Urate	rs1664781	A	G	0.015	0.0058	0.0172	MIR581
ALP	Body fat	rs550510	A	G	0.0181	0.0076	0.0172	CALCOCO2
GGT	Citrate	rs62084237	A	G	-0.029	0.0122	0.0172	BPTF
ALT	Adiponectin	rs1872240	T	C	0.0115	0.0047	0.0172	STAG1
GGT	Years of Schooling 2016	rs10961464	A	G	0.006	0.003	0.0173	NFIB
ALT	Intelligence	rs71633359	T	C	0.0155	0.0065	0.0173	MIR5705
ALP	Body fat	rs5751777	T	C	0.0122	0.0051	0.0174	MIF-AS1
ALP	Depressive symptoms	rs2409091	A	G	-0.008	0.004	0.0174	MFHAS1
ALP	Glycoprotein acetyls	rs7101940	G	A	0.0253	0.0105	0.0176	UBASH3B
ALP	Triglycerides	rs3822856	A	C	0.0097	0.0049	0.0176	TPI1P3
ALP	Years of Schooling 2016	rs17532371	C	G	0.012	0.005	0.0177	ELF1
GGT	HDL cholesterol	rs1730858	T	C	-0.0103	0.0052	0.0177	PRMT6
ALP	Insomnia	rs4794004	G	A	0.9716	0.0121	0.0177	GIP
ALP	Years of Schooling 2016	rs252761	T	G	0.006	0.003	0.0179	AP3B1
GGT	Ever vs never smoked	rs6863407	T	C	-0.0307	0.013	0.0179	TENM2
ALT	Depressive symptoms	rs1497406	A	G	0.01	0.004	0.018	NA
GGT	Depressive symptoms	rs1497406	A	G	0.01	0.004	0.018	ARHGEF19
ALT	Adiponectin	rs4976033	G	A	-0.0132	0.0054	0.018	PIK3R1
ALP	Heart rate	rs6822283	T	C	-0.1472	0.0592	0.0181	HNRNPD
GGT	Depressive symptoms	rs6565191	A	G	0.01	0.004	0.0182	ZNF747
ALT	Former vs Current smoker	rs6684154	A	C	0.1724	0.0731	0.0183	PRUNE1
ALP	Glycoprotein acetyls	rs11540050	T	G	-0.0605	0.0254	0.0184	YKT6
ALP	Glycoprotein acetyls	rs1317617	A	G	0.0304	0.0127	0.0184	PPIF
ALT	Years of Schooling 2016	rs6688625	T	C	-0.008	0.003	0.0185	LEPR
ALP	Coronary artery disease	rs1047891	C	A	0.02536	0.01077	0.0185	CPS1
ALP	Adiponectin	rs17710	T	A	-0.0224	0.0092	0.0185	GABARAP
ALT	Coronary artery disease	rs13389219	C	T	0.02378	0.01012	0.0188	COBLL1
ALP	Intelligence	rs6822283	T	C	-0.0141	0.006	0.0188	HNRNPD
GGT	Isoleucine	rs1079259	G	A	0.0307	0.013	0.0188	NA
ALT	Citrate	rs339969	A	C	-0.0243	0.0104	0.0188	NA
GGT	Citrate	rs339969	A	C	-0.0243	0.0104	0.0188	RORA
GGT	HDL cholesterol	rs1664781	A	G	-0.0116	0.0052	0.0189	MIR581
GGT	Urate	rs10075805	A	G	-0.016	0.0062	0.0189	CDH6
ALP	Type 2 diabetes	rs2862300	G	A	1.05	0.02	0.019	SEC16B
ALT	Type 2 diabetes	rs7332115	T	G	1.05	0.02	0.019	PDS5B
GGT	Coronary artery disease	rs1128249	G	T	0.02372	0.01012	0.019	COBLL1
ALP	Isoleucine	rs62140396	A	G	0.0376	0.0159	0.019	MIR4263
ALP	Urinary albumin-to-creatinine ratio	rs6460898	A	G	-0.014	0.006	0.019	TMEM106B
GGT	Insomnia	rs4759375	T	C	1.052	0.0216	0.019	SBNO1
ALP	Insomnia	rs429358	C	T	0.9611	0.0169	0.0191	APOE
ALT	Insomnia	rs429358	C	T	0.9611	0.0169	0.0191	NA
ALT	Coronary artery disease	rs11582968	T	A	-0.0432	0.01845	0.0192	SKI
ALP	Intelligence	rs7966590	A	G	-0.0144	0.0062	0.0194	B4GALNT3
ALT	Valine	rs13275089	C	T	0.023	0.0099	0.0194	KLF10
ALP	Triglycerides	rs4240624	A	G	-0.0199	0.0085	0.0194	LOC157273
ALP	Valine	rs6898290	C	T	0.0222	0.0095	0.0195	EBF1
ALP	Glycoprotein acetyls	rs6919004	T	C	-0.0242	0.0102	0.0196	RREB1
ALP	Glutamine	rs7740107	A	T	-0.0242	0.0104	0.0196	L3MBTL3
ALP	Years of Schooling 2016	rs17604185	A	C	-0.019	0.008	0.0197	PMFBP1
GGT	Coronary artery disease	rs9754514	G	A	-0.02783	0.01194	0.0197	MIR648
ALP	Isoleucine	rs174564	G	A	0.0223	0.0095	0.0198	FADS1
ALP	Glycoprotein acetyls	rs174564	G	A	0.0249	0.0105	0.0198	FADS1
GGT	Fathers age at death	rs1229984	T	C	0.0366	0.0157	0.02	ADH1B
GGT	Fathers age at death	rs79287178	G	A	-0.0317	0.0137	0.02	LINC02068
ALP	Isoleucine	rs7950422	A	G	0.0278	0.0119	0.0201	YAP1
ALP	Valine	rs9826148	T	C	-0.0344	0.0148	0.0201	MIR4796
ALT	Former vs Current smoker	rs3184504	T	C	0.0373	0.016	0.0201	SH2B3
ALP	Coronary artery disease	rs903504	C	G	0.02327	0.01002	0.0202	PGAP3
GGT	Coronary artery disease	rs12231235	G	A	0.02225	0.00958	0.0202	METAP2
GGT	Glutamine	rs1778793	G	C	0.0216	0.0093	0.0202	PLUT
GGT	Adiponectin	rs1730858	T	C	0.0113	0.0047	0.0204	PRMT6
ALP	Insomnia	rs13053490	G	A	0.9424	0.0256	0.0205	APOL3
ALT	Insomnia	rs13083375	T	G	1.0442	0.0187	0.0206	NA
ALT	Body fat	rs1030270	T	C	-0.0243	0.0105	0.0207	CYFIP2
GGT	Isoleucine	rs55818584	A	T	-0.0299	0.0128	0.0208	NA
ALT	Citrate	rs2904975	T	C	0.0279	0.0121	0.0208	NA
GGT	Glutamine	rs2954022	A	C	0.0214	0.0093	0.0208	TRIB1
ALT	Years of Schooling 2016	rs2862954	T	C	-0.006	0.002	0.0209	ERLIN1
GGT	Waist to hip ratio	rs3743887	A	G	0.022	0.0094	0.021	TMEM8A
GGT	Fathers age at death	rs13408713	C	T	0.0159	0.0069	0.021	PARTICL
ALT	Urinary albumin-to-creatinine ratio	rs1497406	A	G	-0.014	0.0059	0.021	ARHGEF19
GGT	Urinary albumin-to-creatinine ratio	rs1497406	A	G	-0.014	0.0059	0.021	ARHGEF19
ALP	Glycoprotein acetyls	rs17710	T	A	-0.0314	0.0135	0.021	GABARAP
ALP	Years of Schooling 2016	rs2911971	C	G	-0.006	0.003	0.0211	MIR4659A
ALT	Years of Schooling 2016	rs819140	A	G	0.006	0.003	0.0211	AHCY
ALT	Valine	rs2127015	C	T	-0.0213	0.0093	0.0211	CD276
GGT	Years of Schooling 2016	rs2650000	A	C	-0.006	0.003	0.0212	HNF1A-AS1
ALP	Citrate	rs4794004	G	A	-0.0213	0.0093	0.0212	GIP
ALP	Intelligence	rs4764086	A	G	-0.014	0.0061	0.0213	ATF7IP
GGT	Intelligence	rs9868120	A	C	-0.0148	0.0064	0.0213	STAG1
ALT	Citrate	rs8114057	A	G	0.0221	0.0096	0.0213	NA
ALP	Coronary artery disease	rs4767896	G	A	0.08205	0.03568	0.0215	GATC
ALP	Depressive symptoms	rs3813829	A	G	-0.011	0.005	0.0217	ELOVL6
ALP	Glutamine	rs73566945	A	G	0.0255	0.0111	0.0217	INPP5E
ALP	Intelligence	rs35267807	C	G	-0.0151	0.0066	0.0218	AGAP10P
GGT	Triglycerides	rs17360994	T	C	-0.0261	0.0133	0.0218	KDF1
ALP	Intelligence	rs5771222	T	C	0.0116	0.0051	0.0219	IL17REL
ALP	Isoleucine	rs2970818	A	T	-0.0418	0.0181	0.0219	C12orf4
ALP	Adiponectin	rs5771222	T	C	0.0102	0.0043	0.0219	IL17REL
ALP	Type 2 diabetes	rs2393791	C	T	1.04	0.02	0.022	HNF1A
ALT	Intelligence	rs3789849	C	G	-0.0141	0.0061	0.022	MFHAS1
ALP	Isoleucine	rs12730935	A	G	0.023	0.01	0.022	IL6R
ALP	Years of Schooling 2016	rs12705093	A	G	0.01	0.004	0.0221	SRRT
ALT	Isoleucine	rs71562509	T	G	-0.0222	0.0097	0.0221	NA
ALP	Ever vs never smoked	rs2919872	T	C	-0.0269	0.0118	0.0222	FABP1
GGT	Citrate	rs62370472	C	T	0.0256	0.0112	0.0222	FST
ALT	Years of Schooling 2016	rs805047	A	G	-0.006	0.003	0.0223	PKN2
ALT	Isoleucine	rs3184504	C	T	-0.0231	0.0101	0.0223	NA
ALP	Triglycerides	rs4575545	A	G	0.0203	0.0086	0.0223	MAFTRR
ALP	Valine	rs4916009	T	C	-0.0361	0.0158	0.0224	JAK1
ALT	Valine	rs7174367	G	A	-0.0251	0.011	0.0224	ADAMTS7
ALT	Triglycerides	rs1890426	T	C	-0.0092	0.0048	0.0224	NA
ALT	Glutamine	rs339969	A	C	-0.0238	0.0104	0.0224	NA
GGT	Glutamine	rs339969	A	C	-0.0238	0.0104	0.0224	RORA
GGT	Citrate	rs3784924	G	A	0.0233	0.0102	0.0228	LITAF
ALP	Years of Schooling 2016	rs150844304	A	C	-0.018	0.008	0.0229	TUBGCP4
ALP	Citrate	rs12208357	T	C	-0.0434	0.0191	0.0229	SLC22A1
ALP	Years of Schooling 2016	rs429358	T	C	-0.008	0.004	0.023	APOE
ALT	Years of Schooling 2016	rs429358	T	C	-0.008	0.004	0.023	APOE
ALT	Coronary artery disease	rs143001834	G	A	-0.05199	0.02287	0.023	AGBL2
ALP	Fathers age at death	rs73942308	A	G	-0.015	0.0066	0.023	LOC105447645
ALT	Urinary albumin-to-creatinine ratio	rs12500824	A	G	0.016	0.0068	0.023	SHROOM3
GGT	Insomnia	rs34691116	T	C	1.0397	0.0171	0.023	SLCO1B3
ALP	Intelligence	rs75398587	C	G	0.0269	0.0119	0.0232	NOLC1
ALT	Urate	rs514659	A	C	0.014	0.0056	0.0233	NA
GGT	Depressive symptoms	rs13108218	A	G	-0.01	0.004	0.0234	HGFAC
ALP	Citrate	rs11657394	A	C	-0.0457	0.0202	0.0237	WDR81
ALP	Years of Schooling 2016	rs2393791	T	C	0.006	0.003	0.0239	HNF1A
GGT	Intelligence	rs339998	T	C	-0.0117	0.0052	0.0239	RORA-AS1
ALT	Triglycerides	rs13395911	A	T	0.0108	0.0049	0.0239	NA
ALT	Adiponectin	rs1882862	T	C	-0.016	0.0069	0.0239	LINC00189
ALT	Type 2 diabetes	rs11582968	A	T	1.1	0.05	0.024	SKI
ALT	Type 2 diabetes	rs514659	C	A	1.04	0.02	0.024	ABO
ALT	Fathers age at death	rs4077189	G	A	0.0179	0.0079	0.024	NA
GGT	Valine	rs235314	T	C	0.0208	0.0092	0.0243	PTTG1IP
ALT	Isoleucine	rs819140	G	A	-0.021	0.0093	0.0244	NA
ALT	Glycoprotein acetyls	rs13275089	C	T	-0.0252	0.0111	0.0244	KLF10
ALP	Years of Schooling 2016	rs2706762	T	C	0.008	0.004	0.0245	PCYOX1
ALP	Insomnia	rs8046061	T	C	0.9729	0.0122	0.0245	CDYL2
ALT	Depressive symptoms	rs2030291	A	T	0.008	0.004	0.0245	NA
ALT	Coronary artery disease	rs12904	A	G	-0.02136	0.0095	0.0246	EFNA1
ALT	Insomnia	rs68082079	C	T	0.9697	0.0137	0.0246	NA
ALT	Glutamine	rs4351283	C	T	-0.0221	0.0098	0.0246	NA
GGT	Glutamine	rs4351283	C	T	-0.0221	0.0098	0.0246	L3MBTL3
GGT	Insomnia	rs9868120	A	C	1.0292	0.0128	0.0247	STAG1
ALP	Intelligence	rs3822856	A	C	0.0116	0.0052	0.0248	TPI1P3
ALP	Type 2 diabetes	rs2043085	C	T	1.04	0.02	0.025	LIPC
GGT	Type 2 diabetes	rs1800961	T	C	1.13	0.06	0.025	MIR3646
GGT	Glycoprotein acetyls	rs13141053	A	G	0.0251	0.0111	0.025	MIR5705
GGT	Intelligence	rs12979056	A	G	-0.0124	0.0055	0.0251	FCHO1
GGT	Insomnia	rs11709077	A	G	1.0428	0.0187	0.0251	PPARG
ALP	Adiponectin	rs2239222	G	A	-0.0117	0.005	0.0251	RGS6
ALP	Intelligence	rs3931036	A	G	0.0225	0.0101	0.0253	COG4
GGT	Urate	rs12979056	A	G	-0.014	0.0059	0.0254	FCHO1
GGT	Urate	rs1932952	C	G	0.014	0.0057	0.0255	MACROD2-IT1
ALP	Years of Schooling 2016	rs13072917	A	G	0.011	0.005	0.0257	MAP4
GGT	Urate	rs12811045	A	G	-0.019	0.008	0.0257	TBX3
ALP	Valine	rs2535627	C	T	-0.0213	0.0096	0.0257	ITIH4
ALP	Glycoprotein acetyls	rs60586860	T	C	0.0554	0.0246	0.0259	FLJ45513
GGT	Insomnia	rs662138	G	C	0.9658	0.0156	0.0259	SLC22A1
ALP	Type 2 diabetes	rs550510	A	G	1.06	0.03	0.026	CALCOCO2
ALP	Fathers age at death	rs115939727	A	T	0.0433	0.0195	0.026	NRSN1
ALP	Fathers age at death	rs2183745	T	A	-0.0109	0.0049	0.026	TMEM246-AS1
ALP	Fathers age at death	rs4822983	C	T	-0.0109	0.0049	0.026	CHEK2
GGT	Fathers age at death	rs4822983	C	T	-0.0109	0.0049	0.026	CHEK2
ALP	Years of Schooling 2016	rs11078597	T	C	-0.007	0.003	0.0261	MIR22
GGT	Years of Schooling 2016	rs6879279	C	G	0.008	0.003	0.0261	EFNA5
ALT	Former vs Current smoker	rs339969	A	C	0.0363	0.0163	0.0261	RORA
GGT	Former vs Current smoker	rs339969	A	C	0.0363	0.0163	0.0261	RORA
ALP	Years of Schooling 2016	rs1223791	A	G	0.007	0.003	0.0263	PROX1
ALP	Urate	rs2043085	T	C	-0.013	0.0056	0.0265	LIPC
ALP	Insomnia	rs34239095	G	C	1.0303	0.0134	0.0265	MFGE8
ALT	Adiponectin	rs1862069	G	A	-0.0103	0.0045	0.0265	DHRS9
GGT	Adiponectin	rs1862069	G	A	-0.0103	0.0045	0.0265	DHRS9
ALP	Coronary artery disease	rs6822283	T	C	0.02435	0.011	0.0269	HNRNPD
ALP	Fathers age at death	rs9826148	C	T	-0.0163	0.0074	0.027	MIR4796
ALP	Glycoprotein acetyls	rs3931036	A	G	-0.0506	0.0226	0.027	COG4
GGT	Former vs Current smoker	rs12633863	A	G	0.0355	0.016	0.027	TM4SF4
ALP	Glutamine	rs1966384	T	G	-0.0214	0.0097	0.027	FAM160B1
ALP	Citrate	rs74454549	C	G	-0.0316	0.0143	0.0275	SNORD11B
ALT	Glutamine	rs7599	G	A	-0.0214	0.0097	0.0276	NA
ALP	Coronary artery disease	rs146326139	G	C	0.11676	0.05303	0.0277	TCTN2
GGT	Triglycerides	rs4973550	T	G	-0.0106	0.0049	0.0277	EFHD1
ALP	Depressive symptoms	rs4794004	A	G	0.01	0.004	0.0277	GIP
ALP	Years of Schooling 2016	rs7950422	A	G	0.007	0.003	0.0278	YAP1
ALT	Years of Schooling 2016	rs5402	A	T	-0.008	0.004	0.0278	SLC2A2
GGT	Years of Schooling 2016	rs5402	A	T	-0.008	0.004	0.0278	SLC2A2
ALT	Isoleucine	rs28650790	T	C	0.0295	0.0133	0.0279	NA
ALP	Insomnia	rs6749773	A	G	0.9736	0.0122	0.0279	PPP1R21
GGT	Intelligence	rs56308637	T	C	-0.0153	0.007	0.028	PPP2R3A
ALT	Fathers age at death	rs1131017	C	G	0.0101	0.0046	0.028	NA
ALT	Insomnia	rs60140950	C	G	1.0384	0.0171	0.028	NA
ALT	Intelligence	rs1890426	T	C	-0.0113	0.0052	0.0282	TPI1P3
ALP	Isoleucine	rs1042311	T	C	0.1752	0.0794	0.0282	PPARA
GGT	Valine	rs6072249	G	A	0.0218	0.0099	0.0283	TOP1
ALP	Triglycerides	rs710913	T	C	0.01	0.005	0.0283	PPIEL
GGT	Triglycerides	rs10104003	T	C	0.0108	0.0059	0.0284	SOX17
ALP	Citrate	rs10963680	A	G	0.0237	0.0108	0.0286	ADAMTSL1
ALP	Intelligence	rs16940845	A	C	0.0137	0.0062	0.0287	KANSL1
GGT	Insomnia	rs2954022	A	C	0.9738	0.0121	0.0287	TRIB1
ALT	Urate	rs4084164	A	G	-0.014	0.006	0.0288	NA
ALT	Glycoprotein acetyls	rs11621792	T	C	-0.0247	0.0111	0.0288	NYNRIN
GGT	Valine	rs67257650	T	C	-0.0207	0.0094	0.0288	CD276
ALP	Isoleucine	rs5771222	C	T	0.0213	0.0097	0.0289	IL17REL
ALP	Urate	rs11078597	T	C	-0.02	0.0086	0.0289	MIR22
ALP	Insomnia	rs77707292	C	T	0.9524	0.0223	0.0289	MIR122
ALT	Insomnia	rs77707292	C	T	0.9524	0.0223	0.0289	NA
GGT	Insomnia	rs77707292	C	T	0.9524	0.0223	0.0289	MIR122
ALP	Type 2 diabetes	rs10787429	C	T	1.05	0.03	0.029	GPAM
ALT	Type 2 diabetes	rs10787429	C	T	1.05	0.03	0.029	GPAM
ALP	Fathers age at death	rs9565082	C	G	-0.0102	0.0047	0.029	KLF12
ALT	Intelligence	rs6695321	A	G	0.0114	0.0052	0.0292	CFH
ALP	Valine	rs429358	C	T	-0.0277	0.0127	0.0292	APOE
ALT	Valine	rs429358	C	T	-0.0277	0.0127	0.0292	APOE
ALP	Citrate	rs2280246	C	A	0.0224	0.0103	0.0292	ARHGAP25
ALP	Years of Schooling 2016	rs6898290	T	C	-0.005	0.003	0.0295	EBF1
ALT	Coronary artery disease	rs2618567	T	G	-0.02214	0.01017	0.0295	SNX5
ALP	Intelligence	rs56332871	A	C	-0.0148	0.0068	0.0295	LOC105369212
ALP	Triglycerides	rs4728142	A	G	-0.0129	0.0052	0.0295	IRF5
GGT	Glutamine	rs12202204	G	A	-0.0227	0.0104	0.0295	CENPW
GGT	Coronary artery disease	rs6072249	G	A	0.0207	0.00952	0.0297	TOP1
ALT	Valine	rs13389219	T	C	-0.0209	0.0096	0.0297	COBLL1
ALT	Triglycerides	rs445	T	C	0.0171	0.0086	0.0297	NA
ALT	Adiponectin	rs4074793	G	A	0.0191	0.0085	0.0298	ITGA1
GGT	Adiponectin	rs4074793	G	A	0.0191	0.0085	0.0298	ITGA1
ALT	Intelligence	rs1872240	T	C	-0.0117	0.0054	0.0299	STAG1
GGT	Valine	rs1128249	T	G	-0.0209	0.0096	0.0299	COBLL1
GGT	Valine	rs1330307	C	A	0.0199	0.0092	0.0299	GLIS3
ALT	Body fat	rs1883711	C	G	-0.0784	0.0361	0.0299	MAFB
ALP	Waist to hip ratio	rs2393791	T	C	0.0074	0.0034	0.03	HNF1A
GGT	Waist to hip ratio	rs11166257	T	G	0.013	0.0059	0.03	MIR548N
GGT	Intelligence	rs1890966	A	G	0.014	0.0065	0.03	FRAT2
ALT	Fathers age at death	rs5752776	A	G	0.0105	0.0049	0.03	NA
ALT	Urinary albumin-to-creatinine ratio	rs625899	T	C	0.014	0.0065	0.03	MLIP
ALT	Citrate	rs58542926	T	C	0.0426	0.0196	0.03	NA
GGT	HDL cholesterol	rs749511	T	G	-0.0087	0.0049	0.0301	NBEAL2
ALT	Valine	rs9980195	C	T	0.02	0.0092	0.0302	PTTG1IP
ALP	Glutamine	rs4835265	A	C	-0.0267	0.0123	0.0303	ZNF827
ALT	Glutamine	rs4835265	A	C	-0.0267	0.0123	0.0303	NA
GGT	Glutamine	rs4835265	A	C	-0.0267	0.0123	0.0303	ZNF827
GGT	Glycoprotein acetyls	rs12318598	G	A	-0.0337	0.0154	0.0304	KRAS
ALP	Isoleucine	rs74454549	C	G	0.0311	0.0143	0.0305	SNORD11B
ALT	Glutamine	rs738409	G	C	0.0255	0.0118	0.0305	NA
ALT	Years of Schooling 2016	rs10971930	T	C	0.008	0.004	0.0306	DCAF12
ALT	Insomnia	rs9904480	T	C	1.0265	0.0121	0.0306	NA
GGT	Triglycerides	rs662138	C	G	-0.0141	0.0067	0.0307	SLC22A1
ALP	Isoleucine	rs2465956	C	T	-0.0235	0.0108	0.0308	GCC2
ALT	Urate	rs13389219	T	C	-0.012	0.0055	0.0308	NA
ALP	Intelligence	rs12895249	T	C	0.0137	0.0064	0.031	LOC101928123
ALT	Fathers age at death	rs236651	G	A	0.0104	0.0048	0.031	NA
ALP	Valine	rs5771222	C	T	0.0208	0.0096	0.0311	IL17REL
ALT	Citrate	rs1862069	A	G	-0.0208	0.0096	0.0311	NA
GGT	Citrate	rs1862069	A	G	-0.0208	0.0096	0.0311	DHRS9
GGT	Urate	rs1128249	T	G	-0.012	0.0055	0.0312	COBLL1
ALT	Citrate	rs56113850	C	T	-0.0228	0.0106	0.0312	NA
ALT	Citrate	rs8041057	T	C	0.0233	0.0108	0.0312	NA
ALT	Ever vs never smoked	rs2364368	A	T	0.0248	0.0115	0.0314	ALDH1L1
ALT	Valine	rs185979634	C	T	0.0679	0.0316	0.0316	ENTPD7
ALP	Coronary artery disease	rs2290846	G	A	0.02378	0.01107	0.0317	LRBA
GGT	HDL cholesterol	rs2650000	A	C	0.0119	0.0051	0.0317	HNF1A-AS1
ALP	Insomnia	rs28601761	G	C	0.9739	0.0123	0.0317	TRIB1
ALT	Urate	rs2114271	A	G	-0.016	0.007	0.0318	NA
ALP	Valine	rs62280667	C	T	0.0204	0.0095	0.0319	SENP7
ALP	Fathers age at death	rs4835265	C	A	0.0135	0.0063	0.032	ZNF827
ALT	Fathers age at death	rs4835265	C	A	0.0135	0.0063	0.032	NA
GGT	Fathers age at death	rs4835265	C	A	0.0135	0.0063	0.032	ZNF827
GGT	Urinary albumin-to-creatinine ratio	rs12811045	A	G	0.02	0.0093	0.032	TBX3
ALP	Intelligence	rs62463430	A	G	0.0192	0.009	0.0323	NSUN5
ALP	HDL cholesterol	rs399970	T	G	0.0105	0.0055	0.0324	ZFP28
ALP	Adiponectin	rs4575545	G	A	-0.0126	0.0057	0.0324	MAFTRR
ALT	Coronary artery disease	rs28416970	G	A	-0.02248	0.01051	0.0325	NDUFAF6
ALP	Intelligence	rs2409091	A	G	-0.013	0.0061	0.0325	MFHAS1
ALP	Intelligence	rs6898290	T	C	-0.0109	0.0051	0.0326	EBF1
ALP	Isoleucine	rs11540050	T	G	-0.0477	0.0222	0.0326	YKT6
ALP	Urate	rs3800461	C	G	0.019	0.0083	0.0326	LOC101929243
ALT	Glycoprotein acetyls	rs4925546	G	A	0.0227	0.0105	0.0326	NLRP3
GGT	Urate	rs749511	T	G	0.012	0.0054	0.0327	NBEAL2
GGT	Citrate	rs2160348	C	T	-0.024	0.0112	0.0327	SERTAD2
ALP	Glutamine	rs2393791	T	C	-0.0202	0.0095	0.0328	HNF1A
GGT	Insomnia	rs13107325	T	C	1.0504	0.0231	0.0329	SLC39A8
ALT	Waist to hip ratio	rs7332115	T	G	0.0073	0.0034	0.033	PDS5B
ALP	Fathers age at death	rs2409091	G	A	0.0098	0.0046	0.033	MFHAS1
GGT	Fathers age at death	rs6519133	T	C	0.01	0.0047	0.033	JOSD1
ALT	Urinary albumin-to-creatinine ratio	rs11605469	T	C	-0.039	0.018	0.033	SMCO4
ALT	Urinary albumin-to-creatinine ratio	rs4074793	A	G	0.023	0.011	0.033	ITGA1
GGT	Urinary albumin-to-creatinine ratio	rs4074793	A	G	0.023	0.011	0.033	ITGA1
GGT	Urinary albumin-to-creatinine ratio	rs9296736	T	C	0.014	0.0067	0.033	MLIP-AS1
ALP	Citrate	rs7450517	A	G	0.0218	0.0102	0.033	MLIP-AS1
GGT	Years of Schooling 2016	rs2577831	A	C	0.005	0.002	0.0331	PBRM1
ALP	Coronary artery disease	rs174564	A	G	0.02172	0.01019	0.0331	FADS1
ALT	Intelligence	rs4788460	T	C	-0.0118	0.0055	0.0331	PMFBP1
ALP	Years of Schooling 2016	rs56317403	T	G	-0.007	0.003	0.0332	SLF2
ALP	Intelligence	rs17714046	T	C	0.03	0.0141	0.0332	TRIM41
GGT	Valine	rs8113963	T	C	0.0258	0.0121	0.0332	DDRGK1
ALP	Citrate	rs2075710	T	C	0.0223	0.0105	0.0332	GPX4
ALT	Adiponectin	rs132631	C	A	-0.0131	0.006	0.0334	APOL3
GGT	Glutamine	rs11708118	A	G	-0.0233	0.0109	0.0335	IFT80
GGT	Valine	rs6565191	A	G	-0.0224	0.0105	0.0336	ZNF747
GGT	Depressive symptoms	rs2160348	T	C	-0.008	0.004	0.0336	SERTAD2
ALP	Isoleucine	rs141002682	C	G	-0.0539	0.0252	0.0337	MIR658
ALT	Glutamine	rs6695321	G	A	-0.0201	0.0094	0.0337	NA
GGT	Years of Schooling 2016	rs12979056	A	G	-0.005	0.003	0.0339	FCHO1
GGT	HDL cholesterol	rs2160348	T	C	-0.0114	0.0055	0.0339	SERTAD2
ALP	Heart rate	rs5757184	T	C	-0.1681	0.0754	0.0339	FAM227A
ALP	Fathers age at death	rs7740107	T	A	0.011	0.0052	0.034	L3MBTL3
GGT	Glycoprotein acetyls	rs2577831	A	C	-0.0219	0.0102	0.034	PBRM1
ALT	Valine	rs12500824	G	A	-0.0202	0.0095	0.034	SHROOM3
ALT	Valine	rs61801010	G	A	0.0375	0.0177	0.034	FCGR2C
ALP	Intelligence	rs1048013	T	C	0.0129	0.0061	0.0342	CYP20A1
ALP	HDL cholesterol	rs2706762	T	C	-0.0136	0.0074	0.0343	PCYOX1
ALT	Glycoprotein acetyls	rs3184504	C	T	-0.0223	0.0104	0.0343	SH2B3
GGT	Body fat	rs2954022	A	C	0.0095	0.0045	0.0343	TRIB1
ALT	Heart rate	rs2356864	A	G	-0.1132	0.0509	0.0343	NA
ALT	Glutamine	rs2904975	T	C	0.0258	0.0122	0.0343	NA
GGT	Glutamine	rs6879279	C	G	-0.0262	0.0124	0.0343	EFNA5
ALP	HDL cholesterol	rs7740107	A	T	-0.0121	0.0056	0.0345	L3MBTL3
GGT	Insomnia	rs979461	A	G	0.9704	0.0142	0.0345	DSCAM
ALP	Depressive symptoms	rs9826148	T	C	-0.011	0.005	0.0345	MIR4796
GGT	Coronary artery disease	rs7780562	C	A	-0.02456	0.01163	0.0348	MIR148A
ALP	Valine	rs2465956	C	T	-0.0228	0.0108	0.0348	GCC2
GGT	Citrate	rs13141053	A	G	-0.0207	0.0098	0.0349	MIR5705
GGT	Waist to hip ratio	rs11940694	G	A	0.0091	0.0043	0.035	MIR5591
GGT	Coronary artery disease	rs12202204	A	G	-0.02231	0.01058	0.035	CENPW
ALP	Valine	rs13013390	G	A	-0.023	0.0109	0.0353	MYO1B
ALT	Body fat	rs2862954	T	C	0.0099	0.0047	0.0355	ERLIN1
ALT	Depressive symptoms	rs7610095	A	G	-0.007	0.004	0.0356	NA
ALP	Coronary artery disease	rs2970818	T	A	0.03571	0.017	0.0357	C12orf4
ALP	Glutamine	rs62122430	T	A	-0.0348	0.0166	0.0357	GDF15
GGT	Citrate	rs4303067	T	C	0.0196	0.0093	0.0358	EFNA1
GGT	Isoleucine	rs11709077	A	G	-0.0261	0.0124	0.0359	NA
GGT	Waist to hip ratio	rs6469812	C	T	0.0088	0.0042	0.036	COLEC10
ALP	Type 2 diabetes	rs17721822	G	A	1.04	0.02	0.036	CASC20
ALP	Fathers age at death	rs180029	C	T	-0.0129	0.0062	0.036	TMEM167B
ALP	Isoleucine	rs1935	G	C	-0.0195	0.0093	0.036	JMJD1C
GGT	Adiponectin	rs4921913	T	C	-0.0119	0.0055	0.036	NAT2
GGT	HDL cholesterol	rs2633311	T	C	0.0089	0.005	0.0362	CAMK2G
ALP	Depressive symptoms	rs77547060	A	C	-0.017	0.008	0.0362	SLC12A5
ALP	Citrate	rs62193162	A	T	0.0197	0.0094	0.0363	SEPTIN2
ALP	Coronary artery disease	rs12705093	A	G	-0.04066	0.01946	0.0367	SRRT
ALT	Coronary artery disease	rs519790	C	G	-0.02091	0.01001	0.0367	STARD10
ALP	Intelligence	rs4233949	C	G	-0.0108	0.0052	0.0368	SPTBN1
ALP	Ever vs never smoked	rs10409243	T	C	0.0301	0.0144	0.0368	S1PR2
ALT	Ever vs never smoked	rs10409243	T	C	0.0301	0.0144	0.0368	S1PR2
GGT	Valine	rs17216177	C	T	0.055	0.0263	0.0368	ABCC2
GGT	Type 2 diabetes	rs1002436	A	G	1.04	0.02	0.037	PKN2
ALT	Intelligence	rs13395911	A	T	0.0108	0.0052	0.037	EFHD1
ALT	Fathers age at death	rs7610095	G	A	-0.0096	0.0046	0.037	NA
GGT	Fathers age at death	rs17050272	G	A	-0.0097	0.0047	0.037	LINC01101
ALT	Glycoprotein acetyls	rs4711750	A	T	0.0232	0.011	0.037	VEGFA
ALP	Glycoprotein acetyls	rs2338222	T	G	-0.0219	0.0104	0.0371	ZNF366
ALP	Isoleucine	rs8046061	T	C	-0.0206	0.0098	0.0372	CDYL2
GGT	Coronary artery disease	rs1932952	G	C	0.01997	0.00959	0.0373	MACROD2-IT1
ALP	Years of Schooling 2016	rs3974481	T	C	-0.005	0.003	0.0374	SLC9B1
ALP	Years of Schooling 2016	rs10232322	A	G	0.007	0.004	0.0375	CALD1
ALT	Glutamine	rs73875254	G	A	-0.0229	0.011	0.0375	NA
ALP	Intelligence	rs72832993	A	C	0.0238	0.0114	0.0376	GSDMA
GGT	Glutamine	rs12318598	G	A	0.0311	0.0149	0.0377	KRAS
ALP	Glycoprotein acetyls	rs6457807	C	T	0.0318	0.0152	0.0378	TCP11
ALT	Triglycerides	rs4976033	A	G	-0.0107	0.0058	0.0378	NA
GGT	Type 2 diabetes	rs4820599	G	A	1.04	0.02	0.038	LRRC75B
GGT	Years of Schooling 2016	rs7276463	A	G	-0.006	0.003	0.038	N6AMT1
GGT	Fathers age at death	rs1664781	G	A	0.0103	0.005	0.038	MIR581
GGT	Fathers age at death	rs9296736	T	C	-0.0104	0.005	0.038	MLIP-AS1
ALP	Body fat	rs9826148	T	C	-0.0166	0.008	0.038	MIR4796
ALT	Years of Schooling 2016	rs2114271	A	G	-0.007	0.003	0.0381	FNBP1L
GGT	Citrate	rs4418728	T	G	0.0191	0.0092	0.0382	CYP26A1
GGT	Triglycerides	rs6565191	A	G	0.01	0.005	0.0384	ZNF747
ALP	Years of Schooling 2016	rs550510	A	G	-0.007	0.003	0.0385	CALCOCO2
ALP	Glutamine	rs534933	C	A	0.0268	0.013	0.0385	LIPC-AS1
GGT	Coronary artery disease	rs4303067	T	C	-0.0196	0.00948	0.0386	EFNA1
ALP	Valine	rs4712253	T	C	-0.0203	0.0098	0.0386	DTNBP1
ALT	Depressive symptoms	rs3789849	C	G	-0.007	0.004	0.0386	NA
GGT	Heart rate	rs2954022	A	C	-0.1091	0.0502	0.0387	TRIB1
ALP	Glutamine	rs6029273	G	A	0.0289	0.014	0.0388	MAFB
GGT	Intelligence	rs12975451	T	C	-0.0126	0.0061	0.0389	SIPA1L3
ALP	Triglycerides	rs8046061	T	C	0.0111	0.005	0.0389	CDYL2
ALP	Waist to hip ratio	rs1317617	A	G	0.011	0.0054	0.039	PPIF
ALP	Waist to hip ratio	rs7740107	A	T	0.0098	0.0048	0.039	L3MBTL3
GGT	Fathers age at death	rs55818584	T	A	-0.0114	0.0055	0.039	S1PR2
ALT	Urinary albumin-to-creatinine ratio	rs1030270	T	C	-0.036	0.017	0.039	CYFIP2
GGT	Urinary albumin-to-creatinine ratio	rs6879279	C	G	0.018	0.0086	0.039	EFNA5
ALT	Citrate	rs4351283	C	T	-0.0201	0.0098	0.039	NA
GGT	Citrate	rs12979056	A	G	-0.0196	0.0095	0.039	FCHO1
GGT	Citrate	rs4351283	C	T	-0.0201	0.0098	0.039	L3MBTL3
ALT	Isoleucine	rs519790	G	C	-0.0212	0.0102	0.0391	NA
ALP	Body fat	rs498936	A	T	-0.0163	0.0079	0.0391	MOGAT2
ALT	Insomnia	rs117643180	A	C	1.0818	0.0382	0.0391	NA
ALT	Citrate	rs819140	G	A	0.0192	0.0093	0.0392	NA
GGT	Years of Schooling 2016	rs141349354	A	G	0.01	0.005	0.0393	GUCD1
GGT	Valine	rs75501393	C	G	0.058	0.0281	0.0395	COX6A1
ALP	HDL cholesterol	rs933574	A	C	-0.009	0.0049	0.0397	SNN
ALP	Glutamine	rs603424	A	G	-0.0295	0.0144	0.0397	PKD2L1
GGT	Adiponectin	rs4759375	T	C	0.02	0.0094	0.0397	SBNO1
ALP	HDL cholesterol	rs6503238	T	C	0.0132	0.006	0.0398	USP43
ALP	Insomnia	rs71327329	G	A	1.0381	0.0182	0.0398	ZNRF3
ALP	Depressive symptoms	rs6542680	T	C	-0.012	0.006	0.0398	COLEC11
GGT	Depressive symptoms	rs6542680	T	C	-0.012	0.006	0.0398	COLEC11
ALP	Glutamine	rs62193162	A	T	0.0195	0.0095	0.0398	SEPTIN2
ALT	Waist to hip ratio	rs519790	C	G	0.0093	0.0045	0.04	STARD10
ALP	Fathers age at death	rs7450517	G	A	-0.0102	0.005	0.04	MLIP-AS1
ALP	Triglycerides	rs6119324	A	C	-0.0135	0.0064	0.0401	DEFB121
GGT	Insomnia	rs9754514	A	G	1.0296	0.0142	0.0401	MIR648
ALP	Intelligence	rs11078312	A	G	0.0183	0.0089	0.0402	MIR6776
ALP	Ever vs never smoked	rs1260326	T	C	0.0243	0.0119	0.0405	GCKR
GGT	Ever vs never smoked	rs1260326	T	C	0.0243	0.0119	0.0405	GCKR
ALT	Valine	rs10887777	C	T	0.0223	0.0109	0.0405	PTEN
ALP	Adiponectin	rs2460383	T	C	-0.0107	0.0051	0.0407	MGAT5
ALP	Years of Schooling 2016	rs12208357	T	C	-0.01	0.005	0.0408	SLC22A1
ALP	Depressive symptoms	rs76708468	T	C	0.023	0.011	0.0408	ERN1
ALP	Valine	rs35013847	A	G	-0.0199	0.0097	0.0409	CYP2C19
GGT	Insomnia	rs339998	T	C	1.026	0.0126	0.0409	RORA-AS1
GGT	Coronary artery disease	rs1011668	G	A	0.02812	0.01376	0.041	LINC00189
ALT	Urinary albumin-to-creatinine ratio	rs2862954	T	C	0.013	0.0065	0.041	ERLIN1
GGT	Urinary albumin-to-creatinine ratio	rs2811290	T	C	-0.012	0.0058	0.041	C1orf220
ALP	Valine	rs6542680	T	C	0.0217	0.0106	0.041	COLEC11
GGT	Valine	rs6542680	T	C	0.0217	0.0106	0.041	COLEC11
ALP	Valine	rs8046061	T	C	-0.02	0.0098	0.0412	CDYL2
ALT	Triglycerides	rs292585	T	C	-0.013	0.0054	0.0412	NA
ALP	Glycoprotein acetyls	rs10409243	T	C	-0.0215	0.0104	0.0413	S1PR2
ALT	Glycoprotein acetyls	rs10409243	T	C	-0.0215	0.0104	0.0413	S1PR2
GGT	Insomnia	rs10421262	G	T	0.9749	0.0125	0.0413	PALM3
ALP	Isoleucine	rs2075710	T	C	-0.0214	0.0105	0.0415	GPX4
ALP	Insomnia	rs1021956	T	G	0.9683	0.0158	0.0415	ARHGAP10
ALP	Adiponectin	rs4728142	G	A	-0.0098	0.0047	0.0415	IRF5
ALT	Intelligence	rs4976033	A	G	-0.0114	0.0056	0.0416	PIK3R1
ALP	Citrate	rs6026468	G	C	-0.019	0.0093	0.0416	STX16-NPEPL1
ALP	Intelligence	rs146326139	C	G	0.0529	0.026	0.0417	TCTN2
ALP	Glycoprotein acetyls	rs1672991	G	A	0.0417	0.0202	0.0417	HPN
GGT	Valine	rs77666400	C	T	-0.0279	0.0137	0.0417	LOC101928370
ALP	Years of Schooling 2016	rs273960	T	C	0.005	0.003	0.0418	CREB3L2
ALP	Type 2 diabetes	rs4646248	C	T	1.04	0.02	0.042	NAT2
ALT	Type 2 diabetes	rs13395911	A	T	1.04	0.02	0.042	EFHD1
GGT	Fathers age at death	rs5747734	G	T	-0.0207	0.0102	0.042	BCRP3
ALT	Isoleucine	rs13083375	T	G	-0.0255	0.0125	0.042	NA
ALP	Depressive symptoms	rs12895249	T	C	0.01	0.005	0.042	LOC101928123
ALP	Coronary artery disease	rs534933	C	A	-0.02612	0.01285	0.0421	LIPC-AS1
ALP	Intelligence	rs687339	T	C	-0.0123	0.006	0.0421	MSL2
ALT	Body fat	rs10887777	T	C	0.013	0.0064	0.0422	PTEN
ALP	Insomnia	rs4233949	G	C	1.0256	0.0124	0.0423	SPTBN1
ALP	Coronary artery disease	rs34517439	C	A	-0.03834	0.01889	0.0424	DNAJB4
ALP	Citrate	rs12705093	G	A	-0.0308	0.0152	0.0424	SRRT
ALT	Insomnia	rs123698	C	G	0.9752	0.0124	0.0425	NA
GGT	Insomnia	rs123698	C	G	0.9752	0.0124	0.0425	MIR4745
ALP	Former vs Current smoker	rs6602909	A	G	0.041	0.0202	0.0426	GAS6-AS1
ALP	Valine	rs28713678	A	T	-0.0203	0.01	0.0427	PTCH1
ALP	Insomnia	rs1883783	G	T	1.025	0.0122	0.0427	SSBP3
ALP	Former vs Current smoker	rs2290846	A	G	0.0369	0.0182	0.0428	LRBA
ALP	Depressive symptoms	rs13291798	A	G	-0.014	0.007	0.0428	ABO
GGT	Fathers age at death	rs662138	C	G	0.0119	0.0059	0.043	SLC22A1
GGT	Fathers age at death	rs7177289	C	T	0.0097	0.0048	0.043	LIPC
ALP	Isoleucine	rs11078312	A	G	-0.0255	0.0125	0.043	MIR6776
ALP	Isoleucine	rs8736	T	C	-0.0196	0.0097	0.043	MBOAT7
ALP	Urinary albumin-to-creatinine ratio	rs17687445	T	G	-0.024	0.012	0.043	MAF
ALP	Urinary albumin-to-creatinine ratio	rs2862300	A	G	0.015	0.0074	0.043	SEC16B
ALP	Heart rate	rs2642438	A	G	-0.1216	0.0571	0.043	MARC1
ALT	Heart rate	rs2642438	A	G	-0.1216	0.0571	0.043	NA
ALT	Glutamine	rs117643180	A	C	0.0632	0.0312	0.043	NA
ALP	Triglycerides	rs7287617	A	G	0.009	0.0053	0.0431	MIEF1
GGT	Intelligence	rs7012814	A	G	-0.0123	0.0061	0.0432	LOC157273
ALP	Isoleucine	rs10995578	C	G	-0.0187	0.0092	0.0432	REEP3
ALP	Glycoprotein acetyls	rs78444298	A	G	-0.0798	0.039	0.0434	EDEM3
ALP	Coronary artery disease	rs7099526	C	G	-0.02114	0.01048	0.0437	DLG5
ALT	Coronary artery disease	rs7099526	C	G	-0.02114	0.01048	0.0437	DLG5
ALP	Valine	rs12655885	T	A	0.029	0.0144	0.0439	SLC30A5
ALP	Glutamine	rs11624069	C	T	-0.0194	0.0096	0.0439	EXOC3L4
ALP	Fathers age at death	rs603424	G	A	0.0123	0.0061	0.044	PKD2L1
GGT	Fathers age at death	rs17145884	C	T	-0.0121	0.006	0.044	AHNAK
GGT	Urinary albumin-to-creatinine ratio	rs11709077	A	G	-0.021	0.01	0.044	PPARG
ALP	Insomnia	rs2919872	T	C	1.0252	0.0124	0.044	FABP1
GGT	HDL cholesterol	rs662138	C	G	0.0145	0.0069	0.0442	SLC22A1
ALP	Intelligence	rs8736	T	C	-0.0112	0.0056	0.0442	MBOAT7
ALT	Insomnia	rs2030291	T	A	1.0253	0.0124	0.0442	NA
GGT	Glycoprotein acetyls	rs1890966	A	G	0.0219	0.0107	0.0445	FRAT2
ALT	Depressive symptoms	rs4925546	A	G	-0.007	0.004	0.0445	NA
ALP	Citrate	rs111878400	A	G	0.0451	0.0224	0.0445	CTCFL
ALT	Glycoprotein acetyls	rs6688625	T	C	-0.0246	0.0121	0.0448	LEPR
ALT	Isoleucine	rs514659	C	A	0.0188	0.0093	0.0449	NA
ALP	Fathers age at death	rs17145892	A	T	-0.0121	0.006	0.045	AHNAK
ALT	Citrate	rs2114271	G	A	0.0238	0.0119	0.0451	NA
ALT	Adiponectin	rs1883711	G	C	-0.0598	0.0289	0.0451	MAFB
ALT	Years of Schooling 2016	rs36079122	T	C	-0.005	0.002	0.0452	LOC100506691
ALT	Citrate	rs625899	C	T	0.0205	0.0102	0.0453	NA
ALP	HDL cholesterol	rs6749773	A	G	0.0105	0.0049	0.0456	PPP1R21
ALT	Isoleucine	rs217184	C	T	-0.0231	0.0115	0.0457	NA
ALP	Glutamine	rs62140396	A	G	-0.0324	0.0162	0.0457	MIR4263
GGT	Citrate	rs9296736	C	T	0.0204	0.0102	0.0458	MLIP-AS1
ALP	Isoleucine	rs72801474	A	G	-0.0391	0.0195	0.0459	HSPA4
GGT	Body fat	rs17582155	A	G	0.2098	0.1051	0.0459	RORC
GGT	Waist to hip ratio	rs10896795	A	G	0.0095	0.0048	0.046	ZFP91-CNTF
ALT	Type 2 diabetes	rs7599	G	A	1.04	0.02	0.046	TMEM147
ALT	Urinary albumin-to-creatinine ratio	rs13083375	T	G	-0.02	0.01	0.046	PPARG
ALT	Triglycerides	rs1412957	A	G	-0.0106	0.0049	0.046	NA
ALP	Depressive symptoms	rs1410684	T	G	-0.009	0.004	0.046	RIPOR2
GGT	Isoleucine	rs4839104	A	G	-0.0309	0.0154	0.0461	NA
GGT	Ever vs never smoked	rs2304488	A	G	-0.028	0.014	0.0461	MMP15
ALP	Former vs Current smoker	rs933574	A	C	-0.032	0.0161	0.0467	SNN
ALT	Triglycerides	rs2511188	A	G	0.0126	0.0064	0.0467	NA
ALT	Urate	rs8114057	A	G	0.013	0.0063	0.0468	NA
ALP	Isoleucine	rs476934	C	T	-0.0294	0.0147	0.0469	ALDOB
ALT	Fathers age at death	rs3789849	G	C	0.0092	0.0046	0.047	NA
GGT	Citrate	rs1578522	G	A	-0.0198	0.01	0.047	ENAH
ALP	Valine	rs933574	C	A	0.0189	0.0095	0.0471	SNN
ALT	Former vs Current smoker	rs7332115	T	G	-0.0328	0.0165	0.0471	PDS5B
ALT	Urate	rs292585	T	C	-0.012	0.006	0.0473	NA
GGT	Urate	rs754466	A	T	0.013	0.0063	0.0474	DLG5
ALP	Body fat	rs4712253	T	C	0.0111	0.0056	0.0475	DTNBP1
ALP	Body fat	rs6469788	A	C	0.0111	0.0056	0.0475	TNFRSF11B
ALP	Depressive symptoms	rs10991460	C	G	-0.009	0.005	0.0475	ABCA1
ALP	Coronary artery disease	rs9932007	G	A	0.01861	0.0094	0.0476	RBL2
ALP	HDL cholesterol	rs8046061	T	C	-0.0084	0.0051	0.0476	CDYL2
ALP	Intelligence	rs7740107	A	T	-0.0113	0.0057	0.0478	L3MBTL3
GGT	Ever vs never smoked	rs2160348	T	C	0.0263	0.0133	0.0478	SERTAD2
ALT	Adiponectin	rs2356864	G	A	0.0089	0.0044	0.0478	DMRTA2
ALP	Waist to hip ratio	rs2299142	C	T	0.0083	0.0042	0.048	GLI3
ALP	Isoleucine	rs933574	C	A	0.019	0.0095	0.048	SNN
ALT	Urate	rs7599	A	G	0.012	0.0056	0.048	NA
ALP	Urinary albumin-to-creatinine ratio	rs6602909	A	G	-0.015	0.0074	0.048	GAS6-AS1
ALP	Glycoprotein acetyls	rs1935	G	C	-0.0205	0.0102	0.048	JMJD1C
ALT	Coronary artery disease	rs132631	C	A	-0.02682	0.01358	0.0482	APOL3
ALP	Intelligence	rs116809741	T	G	0.0121	0.0061	0.0482	FAM47E
GGT	Glycoprotein acetyls	rs4839104	A	G	-0.0346	0.0173	0.0482	CEPT1
ALT	Insomnia	rs1872240	T	C	1.0259	0.0129	0.0482	NA
ALP	Ever vs never smoked	rs11601507	A	C	0.1123	0.0569	0.0484	TRIM5
ALT	Ever vs never smoked	rs11601507	A	C	0.1123	0.0569	0.0484	TRIM5
GGT	Ever vs never smoked	rs2633311	T	C	-0.0238	0.012	0.0484	CAMK2G
ALT	Valine	rs3184504	C	T	-0.0197	0.01	0.0484	SH2B3
ALT	Insomnia	rs4290706	A	T	0.9763	0.0121	0.0485	NA
ALT	Citrate	rs217184	C	T	0.0228	0.0116	0.0485	NA
ALT	Depressive symptoms	rs2511188	A	G	0.008	0.004	0.0487	NA
ALP	Years of Schooling 2016	rs292623	T	C	0.005	0.003	0.0488	STRA8
GGT	Waist to hip ratio	rs1664781	G	A	0.0087	0.0044	0.049	MIR581
ALT	Type 2 diabetes	rs10887777	C	T	1.04	0.02	0.049	PTEN
GGT	Type 2 diabetes	rs6863407	T	C	1.04	0.02	0.049	TENM2
GGT	Fathers age at death	rs13107325	C	T	0.0172	0.0087	0.049	SLC39A8
GGT	Urinary albumin-to-creatinine ratio	rs3743887	A	G	-0.037	0.019	0.049	TMEM8A
ALP	Intelligence	rs5757184	T	C	-0.0155	0.0079	0.0491	FAM227A
ALT	Intelligence	rs217184	T	C	0.0151	0.0077	0.0491	HPR
ALP	Years of Schooling 2016	rs7641195	T	C	-0.005	0.002	0.0492	DNAJC13
ALP	Isoleucine	rs6457807	C	T	0.0264	0.0133	0.0492	TCP11
ALP	Citrate	rs7101940	G	A	-0.0185	0.0094	0.0492	UBASH3B
GGT	Heart rate	rs4418728	T	G	-0.1128	0.0546	0.0494	CYP26A1
GGT	Body fat	rs662138	C	G	-0.0128	0.0065	0.0495	SLC22A1
ALP	Isoleucine	rs4233949	G	C	0.0196	0.01	0.0496	SPTBN1
ALT	Adiponectin	rs2862954	T	C	0.0089	0.0044	0.0496	ERLIN1
ALP	Adiponectin	rs4646248	T	C	-0.0104	0.0051	0.0497	NAT2
ALP	Years of Schooling 2016	rs453639	A	C	-0.005	0.003	0.0499	CTAGE9
ALP	Glycoprotein acetyls	rs75398587	G	C	0.0515	0.0259	0.0499	NOLC1
ALP	Glutamine	rs2107717	C	T	-0.0211	0.0108	0.0499	BAIAP2L1
ALP	Fathers age at death	rs78060698	G	A	-0.0226	0.0116	0.05	FUT6
GGT	Isoleucine	rs6565191	A	G	-0.0209	0.0106	0.05	NA
GGT	Valine	rs12306780	T	A	0.0188	0.0096	0.05	POC1B-GALNT4
ALP	Glutamine	rs1724298	C	T	0.0377	0.0192	0.05	DLX5
ALP	Citrate	rs2290846	A	G	-0.0222	0.0114	0.0502	LRBA
GGT	Intelligence	rs7349418	T	C	0.01	0.0051	0.0503	LOC100505736
ALP	Years of Schooling 2016	rs12895249	T	C	0.006	0.003	0.0504	LOC101928123
ALP	Years of Schooling 2016	rs2183745	A	T	0.005	0.003	0.0505	TMEM246-AS1
ALP	Former vs Current smoker	rs11152071	T	C	0.0365	0.0187	0.0505	NEDD4L
GGT	Glycoprotein acetyls	rs1664781	A	G	0.0212	0.0107	0.0509	MIR581
ALP	Type 2 diabetes	rs9826148	T	C	1.05	0.03	0.051	MIR4796
ALP	Fathers age at death	rs2436854	G	A	-0.0101	0.0052	0.051	GASAL1
ALP	Years of Schooling 2016	rs62280667	T	C	-0.005	0.003	0.0511	SENP7
ALT	Coronary artery disease	rs6120772	C	T	-0.02203	0.0113	0.0512	GSS
ALP	Isoleucine	rs2436854	A	G	-0.0198	0.0101	0.0512	GASAL1
ALT	Isoleucine	rs7843924	T	C	0.0182	0.0093	0.0513	NA
ALT	Insomnia	rs7843924	T	C	0.9766	0.0122	0.0515	NA
ALP	Intelligence	rs28713678	A	T	0.0125	0.0064	0.0516	PTCH1
ALT	Intelligence	rs738409	C	G	0.0129	0.0067	0.0519	PNPLA3
ALT	Coronary artery disease	rs11666906	A	G	0.02149	0.01106	0.052	MAST3
GGT	Insomnia	rs67257650	T	C	0.9765	0.0122	0.052	CD276
GGT	Glutamine	rs4704043	T	C	-0.0196	0.0101	0.052	TNPO1
GGT	Years of Schooling 2016	rs12975451	T	C	-0.005	0.002	0.0521	SIPA1L3
ALT	Coronary artery disease	rs1882862	T	C	0.02594	0.01335	0.0521	LINC00189
ALT	Ever vs never smoked	rs1030270	T	C	0.0624	0.0322	0.0523	CYFIP2
GGT	Glycoprotein acetyls	rs75501393	C	G	0.0589	0.03	0.0524	COX6A1
GGT	Coronary artery disease	rs8023580	T	C	-0.01952	0.01007	0.0525	LOC105369212
ALT	Depressive symptoms	rs141117801	T	C	0.014	0.007	0.0525	NA
ALT	Triglycerides	rs4788460	T	C	0.0095	0.0053	0.0528	NA
GGT	Citrate	rs4795218	A	G	-0.0225	0.0116	0.0528	HNF1B
ALT	Isoleucine	rs4976033	G	A	0.0191	0.0098	0.0529	NA
ALT	Fathers age at death	rs11666906	A	G	-0.0101	0.0052	0.053	NA
ALT	Fathers age at death	rs144830380	T	C	0.0457	0.0236	0.053	NA
ALT	Urinary albumin-to-creatinine ratio	rs364585	A	G	-0.012	0.006	0.053	SPTLC3
GGT	Insomnia	rs73039433	A	G	1.06	0.0301	0.053	RHPN2
ALT	Insomnia	rs2954021	G	A	0.9769	0.0121	0.0531	NA
GGT	Intelligence	rs17050272	A	G	0.0108	0.0056	0.0533	LINC01101
GGT	Urate	rs440277	A	G	0.013	0.0063	0.0533	NECTIN2
ALP	Glutamine	rs2239222	G	A	-0.0196	0.0101	0.0533	RGS6
ALP	Isoleucine	rs3918253	T	C	0.0178	0.0092	0.0534	MMP9
ALP	Coronary artery disease	rs2041081	T	C	0.02006	0.01039	0.0535	LINC01923
ALT	Body fat	rs4084164	A	G	-0.0112	0.0058	0.0535	AHNAK
ALT	Years of Schooling 2016	rs62307409	A	G	0.005	0.003	0.0536	MAPK10
GGT	Insomnia	rs7780562	C	A	0.9713	0.0151	0.0536	MIR148A
ALP	Valine	rs1042311	T	C	0.1487	0.0771	0.0537	PPARA
GGT	Years of Schooling 2016	rs11547962	A	G	0.005	0.003	0.0538	SEMA4B
GGT	Depressive symptoms	rs56308637	T	C	0.008	0.004	0.0538	PPP2R3A
ALP	Glycoprotein acetyls	rs2280246	C	A	-0.0227	0.0116	0.0539	ARHGAP25
ALP	Waist to hip ratio	rs12133576	A	G	0.0069	0.0036	0.054	DR1
GGT	Urinary albumin-to-creatinine ratio	rs1011668	A	G	0.019	0.01	0.054	LINC00189
GGT	Years of Schooling 2016	rs1658425	C	G	0.005	0.002	0.0543	BICC1
ALP	Urate	rs8736	T	C	-0.013	0.0062	0.0544	MBOAT7
ALT	Coronary artery disease	rs12894146	C	A	-0.01934	0.01006	0.0545	CFL2
ALP	Former vs Current smoker	rs2191030	T	C	-0.0389	0.0203	0.0547	CCR9
ALP	Type 2 diabetes	rs7099526	C	G	1.04	0.02	0.055	DLG5
ALT	Type 2 diabetes	rs7099526	C	G	1.04	0.02	0.055	DLG5
ALP	Years of Schooling 2016	rs6822283	T	C	-0.006	0.003	0.055	HNRNPD
ALT	Glycoprotein acetyls	rs1131017	G	C	-0.0204	0.0105	0.0551	RPS26
ALP	Former vs Current smoker	rs6749773	A	G	0.0305	0.0159	0.0552	PPP1R21
ALP	Intelligence	rs62509311	A	T	0.0129	0.0067	0.0553	LY96
ALT	Insomnia	rs71633359	C	T	0.9746	0.0134	0.0555	NA
ALT	Intelligence	rs645040	T	G	-0.0116	0.0061	0.0558	MSL2
ALP	Heart rate	rs498936	A	T	0.1358	0.0675	0.0559	MOGAT2
ALT	Depressive symptoms	rs11605469	T	C	-0.014	0.007	0.0559	NA
GGT	Waist to hip ratio	rs8023580	T	C	0.0093	0.0049	0.056	LOC105369212
GGT	Coronary artery disease	rs6107336	C	A	-0.10229	0.05353	0.056	HSPA12B
ALT	HDL cholesterol	rs4925546	A	G	0.0094	0.0052	0.056	NA
ALT	Fathers age at death	rs339969	C	A	-0.0089	0.0047	0.056	NA
GGT	Fathers age at death	rs339969	C	A	-0.0089	0.0047	0.056	RORA
ALP	HDL cholesterol	rs2535627	T	C	-0.0087	0.005	0.0561	ITIH4
ALP	Valine	rs141002682	C	G	-0.0482	0.0252	0.0562	MIR658
ALP	Years of Schooling 2016	rs60586860	T	C	-0.012	0.007	0.0563	FLJ45513
GGT	Glycoprotein acetyls	rs10919879	C	G	-0.0325	0.0168	0.0563	LINC00862
ALT	Coronary artery disease	rs6440123	A	G	0.02014	0.01057	0.0567	LOC100507389
ALT	Former vs Current smoker	rs7041363	C	G	-0.0303	0.0159	0.0569	AKNA
GGT	Urinary albumin-to-creatinine ratio	rs10896795	A	G	0.013	0.0068	0.057	ZFP91-CNTF
ALP	Valine	rs11007165	C	T	0.0183	0.0096	0.0572	WAC
ALT	Valine	rs445	T	C	0.0375	0.0197	0.0573	CDK6
ALP	Intelligence	rs62122430	A	T	0.0164	0.0086	0.0574	GDF15
ALP	Urate	rs11152071	T	C	-0.012	0.0062	0.0576	NEDD4L
GGT	Citrate	rs13107325	T	C	0.063	0.0332	0.0577	SLC39A8
ALP	Glycoprotein acetyls	rs13065991	G	A	0.0212	0.011	0.0578	SNORD13J
ALP	Valine	rs146326139	C	G	0.0817	0.043	0.0578	TCTN2
GGT	Coronary artery disease	rs28432783	T	C	0.01952	0.01029	0.0579	MIR6880
ALP	Years of Schooling 2016	rs1286147	A	C	-0.006	0.003	0.058	RPS6KA5
ALP	Fathers age at death	rs2241878	T	C	0.0086	0.0046	0.058	SCARNA5
ALT	Ever vs never smoked	rs7332115	T	G	0.0228	0.012	0.0583	PDS5B
GGT	Valine	rs1778793	G	C	0.0173	0.0092	0.0583	PLUT
ALP	Citrate	rs8046061	T	C	0.0187	0.0099	0.0583	CDYL2
GGT	Intelligence	rs62011287	A	G	-0.0121	0.0064	0.0584	USP3
ALP	Urate	rs2862300	A	G	-0.013	0.0064	0.0585	SEC16B
ALP	Ever vs never smoked	rs10843403	T	C	-0.0232	0.0123	0.0585	OVCH1-AS1
GGT	Depressive symptoms	rs12202204	A	G	-0.007	0.004	0.0586	CENPW
ALP	Years of Schooling 2016	rs189174	C	G	0.005	0.003	0.0588	GSK3B
GGT	Body fat	rs1079259	A	G	0.0153	0.0081	0.0589	RPL31
ALT	Fathers age at death	rs4503880	T	C	0.0109	0.0058	0.059	NA
GGT	Fathers age at death	rs2304488	A	G	-0.0102	0.0054	0.059	MMP15
GGT	Fathers age at death	rs4503880	T	C	0.0109	0.0058	0.059	NEDD4L
ALP	Coronary artery disease	rs2409091	A	G	0.01869	0.0099	0.0591	MFHAS1
ALP	Intelligence	rs56276813	T	G	0.0132	0.007	0.0591	RAB29
GGT	Depressive symptoms	rs7189522	T	C	0.007	0.004	0.0591	DYNLRB2
GGT	Insomnia	rs6469812	C	T	1.0232	0.0122	0.0592	COLEC10
ALT	Adiponectin	rs1461729	G	A	0.0146	0.0075	0.0592	LOC157273
GGT	Urate	rs11708118	A	G	-0.012	0.0062	0.0593	IFT80
GGT	Glutamine	rs6469812	C	T	-0.0176	0.0093	0.0593	COLEC10
ALP	Years of Schooling 2016	rs58973023	A	T	-0.005	0.002	0.0596	LINC02341
ALT	Citrate	rs1815544	T	C	-0.0176	0.0093	0.0596	NA
ALP	Coronary artery disease	rs56276813	G	T	-0.01965	0.01043	0.0597	RAB29
ALP	Citrate	rs10787429	C	T	0.0191	0.0102	0.0597	GPAM
ALT	Citrate	rs10787429	C	T	0.0191	0.0102	0.0597	NA
GGT	Intelligence	rs4704043	T	C	0.0126	0.0067	0.0599	TNPO1
ALP	Years of Schooling 2016	rs2041081	T	C	-0.005	0.003	0.06	LINC01923
ALP	Fathers age at death	rs498936	T	A	0.0118	0.0063	0.06	MOGAT2
ALP	Years of Schooling 2016	rs17429745	T	G	0.005	0.003	0.0602	TET2
ALP	Coronary artery disease	rs7101940	A	G	-0.01802	0.00959	0.0602	UBASH3B
ALT	Years of Schooling 2016	rs246193	T	C	0.005	0.002	0.0603	NDRG4
ALT	Ever vs never smoked	rs12500824	A	G	0.0231	0.0123	0.0605	SHROOM3
GGT	Urate	rs17358295	T	G	-0.018	0.0089	0.0608	EHF
ALP	Years of Schooling 2016	rs111878400	A	G	0.011	0.006	0.0609	CTCFL
ALP	Type 2 diabetes	rs1260326	C	T	1.04	0.02	0.061	GCKR
GGT	Type 2 diabetes	rs1260326	C	T	1.04	0.02	0.061	GCKR
GGT	Coronary artery disease	rs11632201	T	C	0.01736	0.00926	0.061	FAM227B
GGT	Urate	rs907091	T	C	0.011	0.0054	0.0611	IKZF3
GGT	Years of Schooling 2016	rs4964756	A	T	0.005	0.003	0.0613	SSH1
ALT	Depressive symptoms	rs6688625	T	C	-0.011	0.006	0.0614	NA
ALT	Intelligence	rs4925546	A	G	0.0098	0.0052	0.0615	NLRP3
ALP	Urate	rs6119324	A	C	0.014	0.007	0.0615	DEFB121
ALP	Citrate	rs6542680	T	C	-0.0199	0.0106	0.0616	COLEC11
GGT	Citrate	rs6542680	T	C	-0.0199	0.0106	0.0616	COLEC11
ALT	Citrate	rs132631	C	A	-0.0272	0.0146	0.0617	NA
GGT	Intelligence	rs76970768	T	C	-0.039	0.0209	0.0619	PROX1
ALP	Heart rate	rs2043085	T	C	-0.105	0.0535	0.0619	LIPC
ALP	Heart rate	rs7450517	A	G	0.1123	0.0572	0.0619	MLIP-AS1
ALP	Urinary albumin-to-creatinine ratio	rs6898290	T	C	0.011	0.0061	0.062	EBF1
GGT	Urinary albumin-to-creatinine ratio	rs17358295	T	G	0.021	0.011	0.062	EHF
GGT	Heart rate	rs12811045	A	G	-0.149	0.0759	0.062	TBX3
ALP	Insomnia	rs17687445	G	T	1.035	0.0185	0.0621	MAF
ALP	Citrate	rs2535627	C	T	-0.018	0.0096	0.0621	ITIH4
GGT	Years of Schooling 2016	rs662138	C	G	0.006	0.003	0.0622	SLC22A1
ALP	Citrate	rs12327774	G	C	-0.0205	0.011	0.0622	MRPL4
ALP	Urate	rs550510	A	G	0.015	0.0076	0.0623	CALCOCO2
GGT	Insomnia	rs11022131	G	C	0.9743	0.014	0.0623	LINC02547
GGT	Insomnia	rs3784924	G	A	1.0249	0.0132	0.0623	LITAF
ALP	Coronary artery disease	rs28570619	G	A	-0.03146	0.01689	0.0625	RHPN2
ALP	Intelligence	rs77653204	A	G	0.0276	0.0148	0.0625	PPP1R37
ALP	Valine	rs11078312	A	G	-0.0232	0.0125	0.0627	MIR6776
ALP	Valine	rs71378928	G	C	-0.0215	0.0115	0.0627	WIPI1
GGT	Glutamine	rs113542380	A	G	-0.0413	0.0222	0.0627	THADA
ALT	Former vs Current smoker	rs4976033	A	G	-0.0625	0.0336	0.0629	PIK3R1
ALP	Type 2 diabetes	rs1048013	T	C	1.07	0.04	0.063	CYP20A1
ALT	Fathers age at death	rs625899	T	C	-0.0094	0.005	0.063	NA
ALT	Glycoprotein acetyls	rs1890426	C	T	0.0194	0.0103	0.063	TPI1P3
ALP	Glutamine	rs666727	T	C	0.0226	0.0122	0.063	ATXN2
GGT	Heart rate	rs4820599	A	G	0.1119	0.0574	0.0635	LRRC75B
ALT	Intelligence	rs56189004	A	G	-0.0123	0.0066	0.0636	FRAT1
ALT	Body fat	rs1882862	T	C	0.0141	0.0076	0.0636	LINC00189
ALP	Body fat	rs4916009	T	C	0.0191	0.0103	0.0637	JAK1
ALP	Depressive symptoms	rs2970818	A	T	0.011	0.006	0.0637	C12orf4
ALP	Years of Schooling 2016	rs11657394	A	C	0.01	0.005	0.0639	WDR81
ALP	Intelligence	rs3918253	T	C	0.0095	0.0051	0.0639	MMP9
ALP	Depressive symptoms	rs17687445	T	G	-0.01	0.005	0.0639	MAF
ALP	Coronary artery disease	rs469721	C	T	-0.02292	0.01237	0.064	ZNF644
GGT	Urinary albumin-to-creatinine ratio	rs2551776	T	C	-0.011	0.0062	0.064	CNOT4
ALT	Urate	rs2127015	T	C	-0.011	0.0055	0.0642	NA
ALP	Fathers age at death	rs76669111	G	T	0.0117	0.0063	0.065	AKR1C4
GGT	Fathers age at death	rs12975451	C	T	0.0086	0.0046	0.065	SIPA1L3
ALP	Isoleucine	rs1499279	G	T	0.0477	0.0257	0.0651	PELO
ALP	Adiponectin	rs10409243	T	C	0.0097	0.0051	0.0652	S1PR2
ALT	Adiponectin	rs10409243	T	C	0.0097	0.0051	0.0652	S1PR2
ALP	Coronary artery disease	rs2278222	C	T	-0.0199	0.0108	0.0653	ADAMTS2
GGT	Insomnia	rs2941465	T	C	0.9777	0.0122	0.0656	HNF4G
ALT	Body fat	rs9980195	T	C	-0.0103	0.0056	0.0659	PTTG1IP
ALT	Glutamine	rs4711750	A	T	-0.019	0.0103	0.0659	NA
ALP	Waist to hip ratio	rs2043085	C	T	0.0064	0.0035	0.066	LIPC
ALP	Fathers age at death	rs710913	T	C	-0.0088	0.0048	0.066	PPIEL
ALP	Glycoprotein acetyls	rs8736	T	C	-0.0196	0.0105	0.066	MBOAT7
ALT	Citrate	rs4077189	A	G	0.0314	0.0171	0.0663	NA
GGT	Adiponectin	rs10075805	G	A	-0.0094	0.005	0.0663	CDH6
GGT	Isoleucine	rs1664781	A	G	0.0182	0.0099	0.0664	NA
GGT	Former vs Current smoker	rs7349418	T	C	0.0297	0.0162	0.0664	LOC100505736
ALP	Coronary artery disease	rs550510	G	A	-0.02286	0.01246	0.0665	CALCOCO2
GGT	Depressive symptoms	rs7012814	A	G	-0.008	0.004	0.0666	LOC157273
GGT	Glutamine	rs1002436	G	A	-0.0178	0.0097	0.0667	PKN2
ALP	Glutamine	rs3931036	A	G	-0.0385	0.021	0.0669	COG4
ALT	Waist to hip ratio	rs7481951	A	T	0.0079	0.0043	0.067	ANO5
ALT	Depressive symptoms	rs339969	A	C	0.006	0.003	0.067	NA
GGT	Depressive symptoms	rs339969	A	C	0.006	0.003	0.067	RORA
ALP	Adiponectin	rs2278222	T	C	-0.0101	0.0054	0.067	ADAMTS2
GGT	Years of Schooling 2016	rs3743887	A	G	-0.009	0.005	0.0672	TMEM8A
GGT	Valine	rs35530564	G	T	-0.0193	0.0105	0.0672	MYO1B
GGT	Coronary artery disease	rs1778793	C	G	-0.01781	0.00973	0.0673	PLUT
ALP	Coronary artery disease	rs1021956	T	G	0.02224	0.01216	0.0675	ARHGAP10
ALP	Intelligence	rs71327329	A	G	0.0164	0.009	0.0675	ZNRF3
GGT	Isoleucine	rs11830764	C	G	-0.0411	0.0224	0.0675	NA
ALP	Citrate	rs75460349	C	A	0.0499	0.0273	0.0677	ZDHHC18
ALP	Ever vs never smoked	rs4233949	C	G	-0.0215	0.0118	0.0679	SPTBN1
ALP	Isoleucine	rs7646106	T	C	-0.0246	0.0134	0.068	EDEM1
ALP	Intelligence	rs1966384	T	G	-0.0103	0.0056	0.0681	FAM160B1
ALT	Coronary artery disease	rs217184	T	C	0.02254	0.01237	0.0683	HPR
ALT	Heart rate	rs4084164	A	G	-0.1065	0.0556	0.0683	NA
ALP	Citrate	rs273960	C	T	0.0172	0.0094	0.0683	CREB3L2
GGT	Citrate	rs17358295	G	T	-0.0321	0.0176	0.0683	EHF
ALP	Years of Schooling 2016	rs9365682	T	C	-0.005	0.003	0.0684	SYNJ2-IT1
GGT	Years of Schooling 2016	rs186765281	A	G	-0.029	0.016	0.0684	GGT1
ALP	Isoleucine	rs5112	G	C	0.0213	0.0116	0.0684	APOC1P1
ALP	Insomnia	rs6457807	C	T	0.9713	0.016	0.0685	TCP11
ALP	Intelligence	rs6706968	A	C	0.0102	0.0056	0.0689	LINC01101
ALP	Type 2 diabetes	rs4782568	G	C	1.05	0.03	0.069	OSGIN1
ALT	Type 2 diabetes	rs4782568	G	C	1.05	0.03	0.069	OSGIN1
ALP	Fathers age at death	rs11250076	A	G	-0.0084	0.0046	0.069	LOC102723313
ALT	Fathers age at death	rs123698	G	C	0.0085	0.0047	0.069	NA
GGT	Fathers age at death	rs123698	G	C	0.0085	0.0047	0.069	MIR4745
ALP	Coronary artery disease	rs6421984	C	T	0.02674	0.01471	0.0691	IFITM2
ALT	Heart rate	rs738409	C	G	0.1165	0.061	0.0693	NA
ALP	Years of Schooling 2016	rs10843403	T	C	-0.005	0.003	0.0694	OVCH1-AS1
ALP	Citrate	rs4092465	G	A	-0.0183	0.0101	0.0694	ONECUT2
GGT	Coronary artery disease	rs73039433	G	A	-0.03048	0.01679	0.0696	RHPN2
GGT	Body fat	rs1011668	A	G	-0.0147	0.0081	0.0696	LINC00189
ALT	HDL cholesterol	rs4647222	A	C	-0.0084	0.0049	0.0697	NA
GGT	Glycoprotein acetyls	rs6469812	C	T	0.0188	0.0103	0.0697	COLEC10
ALT	Coronary artery disease	rs4976033	G	A	0.01865	0.01029	0.0699	PIK3R1
ALP	Isoleucine	rs147667955	T	C	0.0658	0.0361	0.0699	PPARG
ALP	Type 2 diabetes	rs687339	T	C	1.04	0.02	0.07	MSL2
ALP	Type 2 diabetes	rs799157	T	C	1.17	0.09	0.07	MLXIPL
ALT	Coronary artery disease	rs4484649	A	C	-0.0178	0.00983	0.07	SOX7
GGT	Coronary artery disease	rs4484649	A	C	-0.0178	0.00983	0.07	SOX7
ALT	Fathers age at death	rs8041057	C	T	-0.0091	0.0051	0.07	NA
ALP	Urinary albumin-to-creatinine ratio	rs1223791	A	G	-0.015	0.0082	0.07	PROX1
ALP	HDL cholesterol	rs4822983	T	C	0.0106	0.0054	0.0701	CHEK2
GGT	HDL cholesterol	rs4822983	T	C	0.0106	0.0054	0.0701	CHEK2
GGT	Isoleucine	rs12202204	G	A	-0.0187	0.0103	0.0701	NA
GGT	Years of Schooling 2016	rs13108218	A	G	-0.005	0.003	0.0703	HGFAC
ALT	Insomnia	rs67261871	C	T	1.0238	0.013	0.0703	NA
ALT	Glutamine	rs805047	G	A	-0.0182	0.01	0.0704	NA
GGT	Coronary artery disease	rs10075805	A	G	-0.02017	0.01115	0.0705	CDH6
GGT	Ever vs never smoked	rs10104003	T	C	0.0271	0.015	0.0705	SOX17
ALP	Isoleucine	rs453639	A	C	-0.0182	0.01	0.0708	CTAGE9
GGT	Waist to hip ratio	rs4921913	T	C	0.0071	0.0039	0.071	NAT2
ALP	Glutamine	rs12133576	G	A	-0.0175	0.0097	0.071	DR1
ALT	Insomnia	rs7481951	T	A	0.978	0.0123	0.0711	NA
ALP	Valine	rs78173576	G	T	-0.0597	0.0331	0.0713	GPS2
ALP	Heart rate	rs4916009	T	C	0.1725	0.091	0.0713	JAK1
GGT	Triglycerides	rs10896795	A	G	0.0121	0.0055	0.0713	ZFP91-CNTF
ALT	Former vs Current smoker	rs645040	T	G	-0.0346	0.0192	0.0714	MSL2
GGT	HDL cholesterol	rs10896795	A	G	-0.0094	0.0056	0.0717	ZFP91-CNTF
GGT	Isoleucine	rs235314	T	C	0.0167	0.0092	0.0718	NA
ALT	HDL cholesterol	rs445	T	C	-0.0161	0.0089	0.0719	NA
GGT	Body fat	rs2941465	T	C	0.0099	0.0055	0.0719	HNF4G
ALP	Intelligence	rs77707292	T	C	0.0197	0.0109	0.072	MIR122
ALT	Intelligence	rs77707292	T	C	0.0197	0.0109	0.072	MIR122
GGT	Intelligence	rs77707292	T	C	0.0197	0.0109	0.072	MIR122
ALT	Fathers age at death	rs7843924	C	T	0.0083	0.0046	0.072	NA
ALP	Body fat	rs17687445	T	G	-0.0178	0.0099	0.0722	MAF
GGT	HDL cholesterol	rs3007727	A	G	0.0108	0.0065	0.0725	KLHDC7A
ALP	Glutamine	rs2970818	A	T	-0.0331	0.0184	0.0727	C12orf4
GGT	Waist to hip ratio	rs7349418	C	T	0.0061	0.0034	0.073	LOC100505736
ALT	Years of Schooling 2016	rs2267372	A	G	-0.005	0.003	0.073	MAFF
ALP	Urate	rs6749773	A	G	-0.01	0.0054	0.0732	PPP1R21
GGT	Valine	rs55818584	A	T	-0.0229	0.0128	0.0734	S1PR2
ALP	Valine	rs3918253	T	C	0.0164	0.0092	0.0736	MMP9
ALP	Years of Schooling 2016	rs2338222	T	G	-0.004	0.002	0.0739	ZNF366
ALP	Urate	rs2241878	T	C	-0.01	0.0053	0.0739	SCARNA5
ALP	Urinary albumin-to-creatinine ratio	rs4916009	T	C	0.021	0.012	0.074	JAK1
ALT	Triglycerides	rs12500824	A	G	-0.0093	0.005	0.0741	NA
GGT	Glycoprotein acetyls	rs61953500	A	G	0.0356	0.0197	0.0742	MIR7107
ALT	Depressive symptoms	rs56113850	T	C	0.008	0.004	0.0742	NA
GGT	Years of Schooling 2016	rs3007727	A	G	-0.006	0.003	0.0743	KLHDC7A
ALP	Coronary artery disease	rs2043085	C	T	-0.01682	0.00942	0.0744	LIPC
GGT	Citrate	rs440277	A	G	-0.0173	0.0097	0.0744	NECTIN2
GGT	Coronary artery disease	rs1229984	C	T	0.03325	0.01865	0.0745	ADH1B
ALP	Intelligence	rs1883783	T	G	0.0094	0.0053	0.0747	SSBP3
GGT	Coronary artery disease	rs7012814	A	G	0.01758	0.00986	0.0748	LOC157273
ALP	Insomnia	rs7101940	G	A	1.0226	0.0126	0.0748	UBASH3B
ALP	Citrate	rs112905931	T	C	0.0228	0.0128	0.0748	KLHL17
GGT	Citrate	rs9624565	T	C	-0.0247	0.0139	0.0749	PIWIL3
GGT	Coronary artery disease	rs150622725	T	C	-0.1028	0.05778	0.0752	SIGLEC1
ALP	Isoleucine	rs9826148	T	C	-0.0266	0.0149	0.0754	MIR4796
GGT	Body fat	rs6682862	A	G	0.0128	0.0072	0.0754	SEC16B
ALP	Insomnia	rs2535627	C	T	1.0219	0.0122	0.0755	ITIH4
GGT	Adiponectin	rs17616063	G	A	-0.0307	0.0168	0.0755	SALL1
ALP	Coronary artery disease	rs6457807	T	C	-0.02146	0.01208	0.0756	TCP11
ALT	Body fat	rs8041057	T	C	-0.051	0.0287	0.0756	SRP14
ALP	Insomnia	rs498936	A	T	1.0299	0.0166	0.0756	MOGAT2
GGT	Depressive symptoms	rs34691116	T	C	-0.009	0.005	0.0756	SLCO1B3
ALT	Body fat	rs519790	C	G	0.0103	0.0058	0.0758	STARD10
GGT	Body fat	rs4820599	A	G	0.0092	0.0052	0.0758	LRRC75B
GGT	Years of Schooling 2016	rs9624565	T	C	-0.006	0.004	0.0759	PIWIL3
GGT	Valine	rs1079259	G	A	0.023	0.013	0.0759	RPL31
ALP	Type 2 diabetes	rs6919004	C	T	1.03	0.02	0.076	RREB1
GGT	Type 2 diabetes	rs754466	A	T	1.04	0.02	0.076	DLG5
ALP	Glycoprotein acetyls	rs3822856	A	C	0.0185	0.0103	0.076	TPI1P3
ALP	Adiponectin	rs13013390	G	A	-0.0085	0.0047	0.076	MYO1B
ALP	Depressive symptoms	rs194491	T	C	-0.01	0.006	0.0761	FCHO2
ALT	Adiponectin	rs4503880	T	C	-0.0107	0.0059	0.0761	NEDD4L
GGT	Adiponectin	rs4503880	T	C	-0.0107	0.0059	0.0761	NEDD4L
ALP	Isoleucine	rs7949566	A	G	-0.017	0.0096	0.0764	ST3GAL4
ALP	Body fat	rs1048013	T	C	0.0138	0.0078	0.0764	CYP20A1
ALP	Glutamine	rs1317617	A	G	-0.0209	0.0118	0.0764	PPIF
ALP	Intelligence	rs1223791	A	G	-0.0121	0.0068	0.0765	PROX1
GGT	Body fat	rs12202204	A	G	-0.0108	0.0061	0.0767	CENPW
GGT	Ever vs never smoked	rs2811290	T	C	-0.0207	0.0117	0.0768	C1orf220
ALT	Glutamine	rs11666906	G	A	0.0185	0.0105	0.0768	NA
ALP	HDL cholesterol	rs5112	C	G	0.026	0.0128	0.0769	APOC1P1
ALT	Waist to hip ratio	rs364585	A	G	0.0061	0.0034	0.077	SPTLC3
ALT	Fathers age at death	rs6684154	C	A	0.0332	0.0187	0.077	NA
ALT	Intelligence	rs61856806	A	T	0.0139	0.0078	0.0771	PIK3AP1
GGT	Years of Schooling 2016	rs8113963	T	C	-0.006	0.003	0.0772	DDRGK1
ALP	HDL cholesterol	rs1260326	T	C	-0.0086	0.0049	0.0775	GCKR
GGT	HDL cholesterol	rs1260326	T	C	-0.0086	0.0049	0.0775	GCKR
ALP	Urate	rs2919872	T	C	-0.01	0.0054	0.0776	FABP1
ALT	Ever vs never smoked	rs11605469	T	C	-0.0539	0.0305	0.0776	SMCO4
GGT	Citrate	rs662138	G	C	-0.0229	0.013	0.0776	SLC22A1
ALP	Heart rate	rs10787429	T	C	-0.108	0.0582	0.0777	GPAM
ALT	Heart rate	rs10787429	T	C	-0.108	0.0582	0.0777	NA
ALP	Depressive symptoms	rs4671103	A	C	-0.007	0.004	0.0777	SERTAD2
ALP	Citrate	rs292623	T	C	0.0185	0.0105	0.0777	STRA8
ALT	HDL cholesterol	rs514659	A	C	-0.0081	0.0051	0.0778	NA
ALT	Intelligence	rs292585	T	C	0.0101	0.0057	0.0778	MIR6509
ALP	Glutamine	rs62509311	T	A	-0.0184	0.0104	0.0778	LY96
ALT	Glutamine	rs217184	C	T	0.0205	0.0116	0.0779	NA
ALP	Waist to hip ratio	rs710913	T	C	0.0076	0.0043	0.078	PPIEL
ALP	Valine	rs2272662	C	T	-0.0192	0.0109	0.0781	SLC39A4
ALP	Citrate	rs174564	G	A	-0.0169	0.0096	0.0781	FADS1
GGT	Adiponectin	rs339998	T	C	-0.0082	0.0045	0.0781	RORA-AS1
GGT	Urate	rs8023580	T	C	-0.012	0.0062	0.0782	LOC105369212
ALT	Depressive symptoms	rs7117339	T	C	-0.01	0.005	0.0782	NA
GGT	Citrate	rs12633863	A	G	-0.0162	0.0092	0.0782	TM4SF4
ALP	Isoleucine	rs9926191	G	A	-0.0267	0.0151	0.0784	TRAF7
ALT	Heart rate	rs625899	T	C	-0.1014	0.0548	0.0784	NA
ALT	Years of Schooling 2016	rs9913936	T	C	0.005	0.003	0.0785	SOX9-AS1
GGT	Heart rate	rs754466	A	T	-0.1135	0.0614	0.0785	DLG5
ALP	Depressive symptoms	rs2642438	A	G	-0.007	0.004	0.0789	MARC1
ALT	Depressive symptoms	rs2642438	A	G	-0.007	0.004	0.0789	NA
ALT	Type 2 diabetes	rs4976033	G	A	1.04	0.03	0.079	PIK3R1
GGT	Type 2 diabetes	rs17358295	T	G	1.06	0.04	0.079	EHF
GGT	Fathers age at death	rs635634	C	T	0.0104	0.0059	0.079	ABO
ALT	Citrate	rs2981595	A	G	-0.0218	0.0124	0.079	NA
ALT	Triglycerides	rs4948099	A	C	-0.0445	0.0254	0.0791	NA
ALT	Coronary artery disease	rs738409	C	G	0.01931	0.01101	0.0794	PNPLA3
GGT	Heart rate	rs9296736	T	C	-0.1002	0.0543	0.0795	MLIP-AS1
ALT	Years of Schooling 2016	rs519790	C	G	-0.005	0.003	0.0796	STARD10
ALT	Coronary artery disease	rs246193	T	C	-0.0172	0.00981	0.0796	NDRG4
ALP	Glycoprotein acetyls	rs11078597	C	T	0.0241	0.0136	0.0796	MIR22
ALT	Coronary artery disease	rs8041057	C	T	0.01768	0.0101	0.0799	SRP14
ALP	Insomnia	rs1966384	T	G	0.9786	0.0124	0.0799	FAM160B1
ALP	Coronary artery disease	rs2280246	A	C	0.01876	0.01072	0.08	ARHGAP25
GGT	Intelligence	rs9754514	A	G	0.0125	0.0071	0.08	MIR648
ALP	Urinary albumin-to-creatinine ratio	rs6026468	C	G	0.011	0.0066	0.08	STX16-NPEPL1
GGT	Ever vs never smoked	rs11547962	A	G	0.0216	0.0124	0.08	SEMA4B
ALP	Coronary artery disease	rs17687445	T	G	0.02978	0.01703	0.0803	MAF
ALT	Isoleucine	rs9980195	C	T	0.0163	0.0093	0.0803	NA
GGT	Isoleucine	rs12979056	A	G	0.0166	0.0095	0.0805	NA
ALT	Years of Schooling 2016	rs7332115	T	G	-0.004	0.003	0.0806	PDS5B
ALP	Citrate	rs4835265	A	C	-0.0213	0.0122	0.0808	ZNF827
ALT	Citrate	rs4835265	A	C	-0.0213	0.0122	0.0808	NA
GGT	Citrate	rs4835265	A	C	-0.0213	0.0122	0.0808	ZNF827
ALT	Insomnia	rs55747905	C	T	0.9728	0.0158	0.0809	NA
GGT	Insomnia	rs17616063	G	A	0.9609	0.0228	0.0809	SALL1
ALP	Depressive symptoms	rs10963680	A	G	0.009	0.005	0.0809	ADAMTSL1
GGT	Waist to hip ratio	rs10075805	G	A	0.0083	0.0048	0.081	CDH6
ALP	Type 2 diabetes	rs2298058	C	T	1.03	0.02	0.081	TGDS
ALP	Type 2 diabetes	rs4822983	C	T	1.04	0.02	0.081	CHEK2
GGT	Type 2 diabetes	rs4822983	C	T	1.04	0.02	0.081	CHEK2
ALP	Intelligence	rs2977986	A	C	0.0123	0.0071	0.081	NCOA2
ALT	Fathers age at death	rs12904	G	A	-0.0081	0.0046	0.081	NA
ALP	Urinary albumin-to-creatinine ratio	rs7450517	A	G	-0.013	0.0073	0.081	MLIP-AS1
GGT	Urinary albumin-to-creatinine ratio	rs1778793	C	G	-0.011	0.0062	0.081	PLUT
ALT	Depressive symptoms	rs60140950	C	G	-0.009	0.005	0.081	NA
GGT	Citrate	rs2577831	A	C	-0.0161	0.0092	0.0812	PBRM1
ALP	Triglycerides	rs399970	T	G	-0.0106	0.0054	0.0814	ZFP28
ALT	Ever vs never smoked	rs738409	C	G	0.0293	0.0168	0.0815	PNPLA3
ALP	Adiponectin	rs4240624	G	A	-0.0142	0.0079	0.0815	LOC157273
ALT	HDL cholesterol	rs1890426	T	C	-0.0081	0.0049	0.0818	NA
ALT	Insomnia	rs2862954	C	T	0.9792	0.0121	0.0818	NA
ALP	HDL cholesterol	rs1021956	T	G	-0.0094	0.0065	0.0819	ARHGAP10
ALP	Urinary albumin-to-creatinine ratio	rs12895249	T	C	0.014	0.0079	0.082	LOC101928123
ALT	Insomnia	rs10887777	C	T	1.0243	0.0138	0.082	NA
ALP	Depressive symptoms	rs2183745	A	T	-0.008	0.005	0.082	TMEM246-AS1
ALT	Isoleucine	rs61801010	G	A	0.031	0.0177	0.0821	NA
ALP	Citrate	rs6460898	G	A	-0.0165	0.0095	0.0821	TMEM106B
GGT	Glutamine	rs4921913	T	C	-0.0188	0.0108	0.0821	NAT2
ALP	Valine	rs2183745	A	T	0.0179	0.0103	0.0825	TMEM246-AS1
ALT	Citrate	rs246193	T	C	0.0163	0.0094	0.0825	NA
ALP	Coronary artery disease	rs1318175	C	T	0.02194	0.01266	0.083	AQP9
GGT	Coronary artery disease	rs754466	A	T	-0.0188	0.01084	0.083	DLG5
GGT	Years of Schooling 2016	rs1890966	A	G	0.005	0.003	0.0834	FRAT2
ALT	Valine	rs6440123	G	A	0.0169	0.0098	0.0834	LOC100507389
ALP	Citrate	rs6822348	T	A	-0.0173	0.01	0.0837	ADH4
ALT	Waist to hip ratio	rs1882862	T	C	0.01	0.0061	0.084	LINC00189
ALP	Fathers age at death	rs11663201	G	A	0.0085	0.0049	0.084	NFATC1
ALT	Fathers age at death	rs2943654	C	T	0.0083	0.0048	0.084	NA
ALT	Glutamine	rs2954021	G	A	0.016	0.0093	0.084	NA
ALP	Heart rate	rs2919872	T	C	-0.095	0.0523	0.0841	FABP1
GGT	Citrate	rs1730858	C	T	-0.018	0.0104	0.0841	PRMT6
ALT	Urate	rs4503880	T	C	-0.013	0.0071	0.0843	NA
GGT	Urate	rs4503880	T	C	-0.013	0.0071	0.0843	NEDD4L
ALP	Depressive symptoms	rs550510	A	G	0.008	0.005	0.0843	CALCOCO2
ALP	Citrate	rs77653204	G	A	0.0442	0.0256	0.0843	PPP1R37
ALP	Citrate	rs189174	C	G	-0.0169	0.0098	0.0844	GSK3B
ALT	Isoleucine	rs6695321	G	A	-0.0162	0.0094	0.0846	NA
ALP	Isoleucine	rs4712253	T	C	-0.017	0.0098	0.0848	DTNBP1
ALT	Ever vs never smoked	rs10887777	T	C	0.0238	0.0138	0.0848	PTEN
ALP	Citrate	rs534933	C	A	0.0222	0.0129	0.0848	LIPC-AS1
ALT	Glycoprotein acetyls	rs2364368	T	A	-0.0181	0.0104	0.0849	ALDH1L1
ALP	Type 2 diabetes	rs5771222	C	T	1.03	0.02	0.085	IL17REL
ALT	Isoleucine	rs2267372	G	A	0.0173	0.01	0.085	NA
ALP	Urinary albumin-to-creatinine ratio	rs6822283	T	C	-0.012	0.0069	0.085	HNRNPD
ALP	Body fat	rs2299142	T	C	-0.0093	0.0054	0.085	GLI3
ALP	Former vs Current smoker	rs6460898	A	G	0.0279	0.0162	0.085	TMEM106B
ALP	Citrate	rs666727	T	C	-0.0207	0.012	0.0851	ATXN2
ALT	Years of Schooling 2016	rs1382445	C	G	0.007	0.004	0.0853	THBS1
ALP	Insomnia	rs73942308	G	A	0.9704	0.0174	0.0853	LOC105447645
GGT	Glutamine	rs2650000	C	A	-0.017	0.0099	0.0853	HNF1A-AS1
ALT	Triglycerides	rs4647222	A	C	0.0104	0.0048	0.0855	NA
GGT	Glycoprotein acetyls	rs1932952	C	G	0.0194	0.0112	0.0856	MACROD2-IT1
GGT	Valine	rs12231235	A	G	-0.0158	0.0092	0.0857	METAP2
ALP	Triglycerides	rs6822283	T	C	0.0091	0.0055	0.0857	HNRNPD
ALP	Depressive symptoms	rs10787429	T	C	-0.006	0.004	0.0858	GPAM
ALT	Depressive symptoms	rs10787429	T	C	-0.006	0.004	0.0858	NA
GGT	Years of Schooling 2016	rs4704043	T	C	0.005	0.003	0.0859	TNPO1
ALP	Waist to hip ratio	rs603424	G	A	0.008	0.0047	0.086	PKD2L1
GGT	Waist to hip ratio	rs4964756	T	A	0.0076	0.0044	0.086	SSH1
GGT	Valine	rs62383006	G	A	0.0251	0.0146	0.0861	CYFIP2
ALP	Citrate	rs1048013	T	C	-0.0162	0.0094	0.0861	CYP20A1
ALP	Citrate	rs2278222	T	C	-0.0178	0.0104	0.0861	ADAMTS2
ALP	Isoleucine	rs2239222	G	A	0.0173	0.01	0.0863	RGS6
ALP	Isoleucine	rs62280667	C	T	0.0164	0.0095	0.0863	SENP7
ALP	Glycoprotein acetyls	rs147667955	T	C	-0.0664	0.0383	0.0863	PPARG
ALP	Adiponectin	rs10037512	T	C	-0.008	0.0045	0.0864	MEF2C-AS1
ALT	Years of Schooling 2016	rs2980682	A	T	-0.004	0.003	0.0867	MIR4659A
GGT	Citrate	rs7189522	C	T	-0.0183	0.0107	0.0868	DYNLRB2
ALP	Body fat	rs6822348	A	T	-0.0998	0.0583	0.0869	ADH4
GGT	Insomnia	rs12318598	G	A	1.0384	0.022	0.0869	KRAS
ALP	Urinary albumin-to-creatinine ratio	rs10037512	T	C	0.012	0.0068	0.087	MEF2C-AS1
GGT	Glycoprotein acetyls	rs1002436	G	A	-0.0187	0.0108	0.087	PKN2
GGT	Depressive symptoms	rs62084237	A	G	0.01	0.006	0.0871	BPTF
ALP	Isoleucine	rs1047891	A	C	-0.0175	0.0102	0.0873	CPS1
ALT	Valine	rs1030270	T	C	0.0249	0.0146	0.0876	CYFIP2
GGT	Years of Schooling 2016	rs4418728	T	G	-0.004	0.002	0.0877	CYP26A1
ALP	Coronary artery disease	rs4764086	A	G	0.01574	0.00922	0.0877	ATF7IP
GGT	Glycoprotein acetyls	rs79287178	A	G	0.0503	0.0291	0.0878	LINC02068
GGT	Insomnia	rs5747734	T	G	1.0467	0.0267	0.0878	BCRP3
ALP	Urinary albumin-to-creatinine ratio	rs3931036	A	G	-0.023	0.013	0.088	COG4
ALP	Coronary artery disease	rs2299142	C	T	0.01576	0.00925	0.0885	GLI3
ALT	Insomnia	rs141117801	T	C	0.9665	0.02	0.0885	NA
GGT	Years of Schooling 2016	rs12231235	A	G	-0.004	0.002	0.0886	METAP2
ALP	Glycoprotein acetyls	rs11078312	A	G	-0.0224	0.013	0.0886	MIR6776
ALT	Glutamine	rs7018885	C	T	0.0214	0.0126	0.0886	NA
ALP	Former vs Current smoker	rs11601507	A	C	-0.1157	0.068	0.0888	TRIM5
ALT	Former vs Current smoker	rs11601507	A	C	-0.1157	0.068	0.0888	TRIM5
ALP	Waist to hip ratio	rs2280246	C	A	0.0079	0.0046	0.089	ARHGAP25
ALT	Waist to hip ratio	rs7599	A	G	-0.0077	0.0045	0.089	TMEM147
GGT	Waist to hip ratio	rs1011668	G	A	0.011	0.0063	0.089	LINC00189
GGT	Fathers age at death	rs339998	C	T	0.0081	0.0048	0.089	RORA-AS1
ALP	Valine	rs11928797	A	C	0.028	0.0165	0.0895	FBXL2
GGT	Glycoprotein acetyls	rs3784924	G	A	-0.0188	0.0109	0.0898	LITAF
ALP	Ever vs never smoked	rs9826148	T	C	-0.0303	0.0178	0.0899	MIR4796
GGT	Body fat	rs17360994	T	C	0.0195	0.0115	0.09	KDF1
GGT	Heart rate	rs7189522	T	C	0.1009	0.0567	0.0902	DYNLRB2
ALT	Citrate	rs519790	G	C	0.0174	0.0103	0.0902	NA
ALP	HDL cholesterol	rs1966384	T	G	0.01	0.0051	0.0903	FAM160B1
GGT	Glutamine	rs3007727	G	A	-0.023	0.0136	0.0904	KLHDC7A
ALP	Coronary artery disease	rs75460349	A	C	-0.05722	0.03381	0.0906	ZDHHC18
ALT	Intelligence	rs2267372	A	G	-0.0105	0.0062	0.0907	MAFF
ALT	Intelligence	rs73875254	A	G	0.0117	0.0069	0.0907	IFT80
ALT	HDL cholesterol	rs1872240	T	C	-0.0078	0.0052	0.0908	NA
ALT	Intelligence	rs4484649	A	C	0.0105	0.0062	0.091	SOX7
GGT	Intelligence	rs4484649	A	C	0.0105	0.0062	0.091	SOX7
ALP	Years of Schooling 2016	rs73536729	A	G	-0.011	0.006	0.0912	LINC02133
ALP	Body fat	rs2043085	T	C	-0.0081	0.0048	0.0912	LIPC
ALT	Former vs Current smoker	rs292585	T	C	-0.03	0.0178	0.0912	MIR6509
ALP	Body fat	rs10787429	T	C	-0.0103	0.0061	0.0913	GPAM
ALT	Body fat	rs10787429	T	C	-0.0103	0.0061	0.0913	GPAM
ALT	Valine	rs6557781	C	T	-0.0208	0.0123	0.0914	DMTN
GGT	Intelligence	rs754466	A	T	-0.0107	0.0063	0.0915	DLG5
ALP	Intelligence	rs603424	A	G	0.0114	0.0067	0.0918	PKD2L1
GGT	Type 2 diabetes	rs4418728	G	T	1.04	0.03	0.092	CYP26A1
GGT	Fathers age at death	rs4496396	T	C	0.0125	0.0074	0.092	RWDD2B
GGT	Fathers age at death	rs56308637	C	T	0.0089	0.0053	0.092	PPP2R3A
ALP	Urinary albumin-to-creatinine ratio	rs2706762	T	C	-0.018	0.011	0.092	PCYOX1
GGT	Urinary albumin-to-creatinine ratio	rs11547962	A	G	-0.011	0.0064	0.092	SEMA4B
ALT	Glutamine	rs645040	T	G	-0.0208	0.0123	0.092	NA
ALT	Heart rate	rs645040	T	G	0.1101	0.0622	0.0921	NA
GGT	Heart rate	rs6469812	T	C	0.0889	0.0502	0.0921	COLEC10
GGT	Triglycerides	rs749511	T	G	0.0076	0.0049	0.0921	NBEAL2
GGT	Insomnia	rs77666400	C	T	0.9769	0.0139	0.0921	LOC101928370
ALT	Urate	rs1412957	A	G	-0.0096	0.0054	0.0922	NA
ALT	Former vs Current smoker	rs2127015	T	C	0.027	0.016	0.0924	CD276
ALP	Depressive symptoms	rs79864192	T	G	-0.01	0.006	0.0924	UCKL1-AS1
ALP	Coronary artery disease	rs4782568	C	G	-0.01785	0.01061	0.0925	OSGIN1
ALT	Coronary artery disease	rs4782568	C	G	-0.01785	0.01061	0.0925	OSGIN1
ALP	Isoleucine	rs71405688	T	C	0.0222	0.0132	0.0926	SEMA4B
ALP	Intelligence	rs174564	A	G	-0.0107	0.0064	0.0927	FADS1
ALP	Citrate	rs6503238	C	T	-0.0185	0.011	0.0928	USP43
ALT	Coronary artery disease	rs6688625	C	T	-0.02262	0.01346	0.0929	LEPR
GGT	Coronary artery disease	rs11166257	G	T	0.0205	0.0122	0.093	MIR548N
GGT	Fathers age at death	rs10961464	G	A	-0.0084	0.005	0.093	NFIB
ALP	Urinary albumin-to-creatinine ratio	rs9826148	T	C	0.015	0.009	0.093	MIR4796
ALT	Citrate	rs4788460	T	C	-0.0167	0.01	0.0932	NA
GGT	Citrate	rs6682862	A	G	0.0212	0.0126	0.0935	SEC16B
ALT	Citrate	rs292585	T	C	0.0172	0.0103	0.0936	NA
ALP	Valine	rs111417555	A	G	0.0561	0.0335	0.0937	EIF5A
ALT	Valine	rs7843924	T	C	0.0155	0.0093	0.0937	MSRA
ALP	Adiponectin	rs2191030	T	C	-0.0095	0.0055	0.0939	CCR9
ALP	Fathers age at death	rs76708468	T	C	-0.0198	0.0118	0.094	ERN1
GGT	Urate	rs17616063	A	G	0.03	0.017	0.094	SALL1
ALT	Glycoprotein acetyls	rs519790	G	C	-0.0198	0.0117	0.094	STARD10
ALP	Valine	rs2075710	T	C	-0.0175	0.0104	0.0941	GPX4
ALP	HDL cholesterol	rs1048013	T	C	0.027	0.0161	0.0942	CYP20A1
ALT	Coronary artery disease	rs2030291	A	T	-0.01569	0.00938	0.0944	SOX6
ALT	Coronary artery disease	rs2981595	A	G	0.01995	0.01193	0.0944	KLRC2
ALP	Isoleucine	rs3822856	A	C	0.0155	0.0092	0.0944	TPI1P3
ALT	Insomnia	rs7041363	G	C	1.0206	0.0122	0.0944	NA
ALP	Citrate	rs150844304	C	A	-0.0688	0.0412	0.0944	TUBGCP4
GGT	Glycoprotein acetyls	rs6072249	G	A	0.0191	0.0113	0.0947	TOP1
GGT	Depressive symptoms	rs6879279	C	G	-0.01	0.006	0.0947	EFNA5
ALP	Valine	rs4782568	G	C	0.0164	0.0098	0.0948	OSGIN1
ALT	Valine	rs4782568	G	C	0.0164	0.0098	0.0948	OSGIN1
GGT	Coronary artery disease	rs1811762	A	G	0.02126	0.01273	0.0949	SEMA6D
GGT	Valine	rs635634	T	C	0.0193	0.0116	0.0949	ABO
ALP	Fathers age at death	rs11928797	C	A	-0.0125	0.0075	0.095	FBXL2
GGT	Fathers age at death	rs4303067	C	T	-0.0077	0.0046	0.095	EFNA1
GGT	Urinary albumin-to-creatinine ratio	rs979461	A	G	-0.015	0.009	0.095	DSCAM
ALP	Glycoprotein acetyls	rs2547239	C	T	-0.0226	0.0134	0.0953	SULT2A1
ALP	Valine	rs28929474	T	C	0.0586	0.0351	0.0953	SERPINA1
ALT	Valine	rs28929474	T	C	0.0586	0.0351	0.0953	SERPINA1
GGT	Valine	rs28929474	T	C	0.0586	0.0351	0.0953	SERPINA1
ALT	Isoleucine	rs6120772	T	C	0.0195	0.0116	0.0954	NA
ALP	Isoleucine	rs292623	T	C	0.0175	0.0104	0.0956	STRA8
ALP	Coronary artery disease	rs17710	A	T	0.02425	0.01456	0.0959	GABARAP
GGT	Intelligence	rs4418728	T	G	-0.0092	0.0055	0.0959	CYP26A1
GGT	HDL cholesterol	rs7349418	T	C	0.0083	0.005	0.096	LOC100505736
GGT	Valine	rs6557780	A	G	-0.0198	0.0119	0.0962	DMTN
ALP	HDL cholesterol	rs3822856	A	C	0.0079	0.005	0.0964	TPI1P3
GGT	Urate	rs2954022	A	C	-0.0093	0.0053	0.0965	TRIB1
ALT	Body fat	rs2954021	A	G	-0.0088	0.0053	0.0968	TRIB1
ALP	Glycoprotein acetyls	rs1318175	T	C	0.023	0.0137	0.0969	AQP9
ALP	Coronary artery disease	rs189174	C	G	-0.01637	0.00987	0.097	GSK3B
ALT	Coronary artery disease	rs7247349	A	C	0.01608	0.00969	0.097	PEPD
ALT	Isoleucine	rs292585	T	C	0.017	0.0102	0.097	NA
GGT	Glutamine	rs12190285	G	T	0.0167	0.0101	0.097	NBAT1
ALP	Valine	rs2436854	A	G	-0.0167	0.0101	0.0974	GASAL1
GGT	Former vs Current smoker	rs17360994	T	C	0.0711	0.0429	0.0976	KDF1
GGT	Coronary artery disease	rs61804211	G	T	-0.03031	0.0183	0.0977	FCRLA
ALP	Years of Schooling 2016	rs2919872	T	C	-0.004	0.002	0.0979	FABP1
ALP	Glutamine	rs3974481	C	T	0.0157	0.0095	0.0979	SLC9B1
ALP	Type 2 diabetes	rs1428967	A	G	1.04	0.03	0.098	SLC1A3
ALT	Insomnia	rs2267372	G	A	1.0206	0.0124	0.098	NA
ALP	Insomnia	rs34517439	A	C	1.0313	0.0186	0.0981	DNAJB4
ALT	Depressive symptoms	rs68082079	T	C	0.008	0.005	0.0982	NA
GGT	Isoleucine	rs10896795	G	A	-0.0173	0.0104	0.0985	NA
GGT	Former vs Current smoker	rs749511	T	G	-0.0268	0.0162	0.0985	NBEAL2
GGT	Valine	rs339998	T	C	-0.0166	0.01	0.0988	RORA-AS1
ALP	Waist to hip ratio	rs2642438	A	G	0.0062	0.0038	0.099	MARC1
ALT	Waist to hip ratio	rs2642438	A	G	0.0062	0.0038	0.099	MARC1
GGT	Waist to hip ratio	rs2304488	G	A	0.0082	0.005	0.099	MMP15
ALT	Fathers age at death	rs514659	A	C	0.0081	0.0049	0.099	NA
ALT	Urinary albumin-to-creatinine ratio	rs7041363	C	G	0.01	0.0061	0.099	AKNA
GGT	Insomnia	rs11708118	A	G	0.9777	0.0137	0.099	IFT80
GGT	Depressive symptoms	rs1002436	A	G	0.006	0.004	0.099	PKN2
ALT	Glycoprotein acetyls	rs56189004	G	A	0.0182	0.0109	0.0991	FRAT1
GGT	Glycoprotein acetyls	rs56308637	T	C	0.0198	0.0118	0.0991	PPP2R3A
ALP	Isoleucine	rs1021956	T	G	-0.0214	0.0129	0.0993	ARHGAP10
ALP	Body fat	rs6919004	T	C	-0.0089	0.0054	0.0993	RREB1
ALP	Coronary artery disease	rs6440133	T	C	-0.01581	0.00959	0.0994	U2SURP
ALP	Intelligence	rs6457807	T	C	0.0132	0.008	0.0997	TCP11
GGT	Insomnia	rs7089349	C	T	0.9725	0.0169	0.0997	CYP2C18
ALT	Isoleucine	rs62307409	G	A	0.0178	0.0108	0.0999	NA
ALT	Depressive symptoms	rs7041363	C	G	-0.007	0.004	0.0999	NA
ALP	Waist to hip ratio	rs6469788	C	A	0.007	0.0043	0.1	TNFRSF11B
ALT	Type 2 diabetes	rs12500824	G	A	1.03	0.02	0.1	SHROOM3
ALT	Type 2 diabetes	rs1461729	A	G	1.05	0.03	0.1	LOC157273
GGT	Type 2 diabetes	rs4973550	G	T	1.03	0.02	0.1	EFHD1
ALP	Years of Schooling 2016	rs11250076	A	G	-0.004	0.003	0.1	LOC102723313
ALT	Years of Schooling 2016	rs13395911	A	T	0.004	0.003	0.1	EFHD1
ALP	Fathers age at death	rs13006699	A	G	0.0086	0.0053	0.1	TLK1
ALP	Fathers age at death	rs73536729	A	G	-0.0192	0.0118	0.1	LINC02133
GGT	Fathers age at death	rs150622725	T	C	0.0364	0.0222	0.1	SIGLEC1
GGT	Fathers age at death	rs1658425	G	C	0.0075	0.0046	0.1	BICC1
GGT	Fathers age at death	rs979461	G	A	-0.0088	0.0054	0.1	DSCAM
GGT	Valine	rs7349418	T	C	-0.0162	0.0099	0.1	LOC100505736
ALP	Depressive symptoms	rs4414647	A	G	-0.006	0.004	0.1	UBE2E3
ALP	Citrate	rs56317403	G	T	0.0197	0.012	0.1	SLF2
ALP	Glutamine	rs687339	T	C	-0.0213	0.013	0.1	MSL2
GGT	Adiponectin	rs17145884	T	C	0.0097	0.0057	0.1	AHNAK
ALT	Years of Schooling 2016	rs56094641	A	G	-0.004	0.003	0.101	FTO
GGT	Years of Schooling 2016	rs1229984	T	C	0.014	0.009	0.101	ADH1B
ALP	Intelligence	rs144160547	T	C	-0.0142	0.0087	0.101	WBP1L
ALP	Intelligence	rs2183745	A	T	-0.0089	0.0054	0.101	TMEM246-AS1
ALP	Isoleucine	rs34467936	G	A	0.0161	0.0098	0.101	NUP160
ALT	Glycoprotein acetyls	rs12824533	G	A	0.0176	0.0106	0.101	ETV6
GGT	Valine	rs36049560	G	A	0.017	0.0104	0.101	MIR5189
GGT	Triglycerides	rs2551776	T	C	0.0073	0.005	0.101	CNOT4
ALP	Depressive symptoms	rs75403547	T	C	0.011	0.007	0.101	PPL
ALT	Citrate	rs7174367	G	A	0.018	0.011	0.101	NA
ALT	Citrate	rs7843924	T	C	-0.0152	0.0093	0.101	NA
ALP	Adiponectin	rs17145892	T	A	0.0097	0.0058	0.101	AHNAK
ALP	Glycoprotein acetyls	rs73536729	G	A	-0.0593	0.0359	0.102	LINC02133
ALT	Valine	rs11621792	T	C	0.0161	0.0099	0.102	NYNRIN
ALP	Insomnia	rs13013390	G	A	0.979	0.013	0.102	MYO1B
ALP	Depressive symptoms	rs11601507	A	C	0.014	0.009	0.102	TRIM5
ALT	Depressive symptoms	rs11601507	A	C	0.014	0.009	0.102	NA
ALP	Citrate	rs4767896	A	G	0.0482	0.0295	0.102	GATC
GGT	Citrate	rs34372369	A	G	-0.0347	0.0212	0.102	EPHA1
GGT	Years of Schooling 2016	rs1079259	A	G	0.006	0.004	0.103	RPL31
ALP	Intelligence	rs6919004	T	C	0.0083	0.0051	0.103	RREB1
ALP	Glycoprotein acetyls	rs28713678	A	T	-0.0178	0.0108	0.103	PTCH1
ALP	Heart rate	rs2183745	A	T	0.0966	0.0564	0.103	TMEM246-AS1
ALT	Insomnia	rs73875254	G	A	0.9779	0.0137	0.103	NA
ALP	Citrate	rs2183745	A	T	-0.0169	0.0104	0.103	TMEM246-AS1
GGT	Years of Schooling 2016	rs7189522	T	C	-0.005	0.003	0.104	DYNLRB2
GGT	Coronary artery disease	rs1986133	T	C	0.01602	0.00986	0.104	ASAP3
GGT	Intelligence	rs13234378	A	T	-0.0148	0.0091	0.104	MLXIPL
GGT	Ever vs never smoked	rs2941465	T	C	-0.0189	0.0116	0.104	HNF4G
ALP	Valine	rs117824460	G	A	0.0723	0.0444	0.104	CYP2A7
ALT	Valine	rs4976033	G	A	0.016	0.0098	0.104	PIK3R1
GGT	Insomnia	rs35530564	G	T	0.9793	0.0129	0.104	MYO1B
ALP	Citrate	rs55714927	T	C	0.0207	0.0127	0.104	ASGR1
ALP	Citrate	rs58973023	T	A	-0.015	0.0092	0.104	LINC02341
GGT	Years of Schooling 2016	rs1986133	T	C	-0.004	0.003	0.105	ASAP3
ALP	Isoleucine	rs10409243	T	C	-0.0158	0.0097	0.105	S1PR2
ALT	Isoleucine	rs10409243	T	C	-0.0158	0.0097	0.105	NA
ALP	Urate	rs799157	T	C	0.032	0.018	0.105	MLXIPL
ALP	Valine	rs4233949	G	C	0.0161	0.0099	0.105	SPTBN1
ALP	Insomnia	rs2393791	T	C	0.98	0.0125	0.105	HNF1A
ALP	Insomnia	rs6822283	C	T	1.0235	0.0143	0.105	HNRNPD
ALP	Citrate	rs76157475	G	C	0.0443	0.0273	0.105	GRIK5
GGT	Citrate	rs10077941	A	G	-0.0221	0.0136	0.105	FGF1
GGT	Citrate	rs7089349	C	T	0.0208	0.0128	0.105	CYP2C18
ALT	Glutamine	rs2943654	T	C	-0.0155	0.0096	0.105	NA
ALP	Years of Schooling 2016	rs180029	T	C	-0.006	0.004	0.106	TMEM167B
ALT	Years of Schooling 2016	rs292585	T	C	0.004	0.003	0.106	MIR6509
GGT	Glycoprotein acetyls	rs10896795	G	A	-0.0189	0.0115	0.106	ZFP91-CNTF
GGT	Glycoprotein acetyls	rs28612536	G	A	-0.0202	0.0124	0.106	CYP7A1
ALP	Valine	rs1286147	C	A	0.0205	0.0127	0.106	RPS6KA5
ALP	Former vs Current smoker	rs2280246	A	C	-0.0278	0.0172	0.106	ARHGAP25
ALP	Heart rate	rs4822983	T	C	-0.0962	0.0566	0.106	CHEK2
GGT	Heart rate	rs4822983	T	C	-0.0962	0.0566	0.106	CHEK2
ALP	Insomnia	rs534933	C	A	1.0266	0.0162	0.106	LIPC-AS1
ALP	Insomnia	rs62130312	T	C	1.0292	0.0178	0.106	FAM83E
ALP	Depressive symptoms	rs8046061	T	C	0.007	0.004	0.106	CDYL2
ALP	Coronary artery disease	rs56332871	C	A	-0.01642	0.01019	0.107	LOC105369212
GGT	Urate	rs3135766	A	G	-0.011	0.0067	0.107	FGFR2
GGT	Body fat	rs6565191	A	G	0.0095	0.0059	0.107	ZNF747
GGT	Former vs Current smoker	rs12202204	A	G	-0.03	0.0186	0.107	CENPW
ALP	Insomnia	rs2239222	G	A	0.9795	0.0128	0.107	RGS6
ALP	Citrate	rs2862300	G	A	0.0181	0.0112	0.107	SEC16B
ALT	Citrate	rs11534749	G	T	0.0165	0.0102	0.107	NA
GGT	Citrate	rs7780562	C	A	0.0191	0.0118	0.107	MIR148A
ALT	Adiponectin	rs1030270	T	C	-0.0153	0.0092	0.107	CYFIP2
GGT	Intelligence	rs635634	T	C	-0.0125	0.0077	0.108	ABO
ALT	Isoleucine	rs1890426	C	T	0.0149	0.0092	0.108	NA
ALP	Glycoprotein acetyls	rs34467936	G	A	0.0175	0.0108	0.108	NUP160
ALP	Valine	rs17429745	T	G	-0.0152	0.0094	0.108	TET2
ALP	Depressive symptoms	rs62509311	A	T	0.006	0.004	0.108	LY96
ALP	Citrate	rs7740107	A	T	-0.0166	0.0103	0.108	L3MBTL3
GGT	Citrate	rs7177289	T	C	-0.0154	0.0096	0.108	LIPC
ALP	Coronary artery disease	rs1935	C	G	-0.01474	0.0092	0.109	JMJD1C
ALP	Intelligence	rs10995578	C	G	0.0098	0.0061	0.109	REEP3
ALT	Urate	rs6695321	A	G	-0.0094	0.0056	0.109	NA
ALP	Glycoprotein acetyls	rs77547060	C	A	0.0356	0.022	0.109	SLC12A5
ALP	Citrate	rs710913	C	T	0.0155	0.0097	0.109	PPIEL
ALT	Citrate	rs645040	T	G	-0.0197	0.0123	0.109	NA
ALP	Waist to hip ratio	rs2021309	C	T	-0.0098	0.0061	0.11	SS18L1
ALT	Type 2 diabetes	rs7481951	T	A	1.03	0.02	0.11	ANO5
GGT	Type 2 diabetes	rs4964756	A	T	1.03	0.02	0.11	SSH1
ALT	Years of Schooling 2016	rs236651	A	G	-0.006	0.004	0.11	POM121C
GGT	Coronary artery disease	rs61953500	G	A	0.04326	0.02709	0.11	MIR7107
ALT	HDL cholesterol	rs1382445	C	G	-0.0087	0.0091	0.11	NA
GGT	HDL cholesterol	rs1334407	A	C	0.0055	0.005	0.11	LINC01745
ALT	Fathers age at death	rs140584594	A	G	0.0083	0.0051	0.11	NA
GGT	Fathers age at death	rs1778793	C	G	0.0074	0.0046	0.11	PLUT
GGT	Fathers age at death	rs2811290	C	T	-0.0073	0.0046	0.11	C1orf220
GGT	Fathers age at death	rs6927301	T	G	-0.008	0.005	0.11	CNKSR3
GGT	Insomnia	rs150622725	C	T	1.0986	0.059	0.11	SIGLEC1
ALT	Glutamine	rs6440123	G	A	0.0158	0.0099	0.11	NA
ALP	Coronary artery disease	rs1499279	T	G	0.0391	0.02453	0.111	PELO
GGT	Intelligence	rs7189522	T	C	-0.0091	0.0057	0.111	DYNLRB2
ALP	Ever vs never smoked	rs2290846	A	G	-0.0209	0.0131	0.111	LRBA
ALT	Triglycerides	rs1461729	A	G	0.0128	0.008	0.111	NA
ALP	Insomnia	rs529876271	A	G	0.8426	0.1075	0.111	rs529876271
ALP	Glutamine	rs6602909	C	T	-0.016	0.0101	0.111	GAS6-AS1
GGT	Isoleucine	rs4820599	G	A	-0.0173	0.0108	0.112	NA
ALP	Depressive symptoms	rs7900806	A	T	0.007	0.005	0.112	DNAJC12
ALP	Years of Schooling 2016	rs6421984	T	C	0.005	0.003	0.113	IFITM2
ALP	Years of Schooling 2016	rs75916629	A	G	0.016	0.01	0.113	ZNF90
GGT	Years of Schooling 2016	rs7177289	T	C	0.004	0.003	0.113	LIPC
GGT	Coronary artery disease	rs11022131	C	G	0.01799	0.01136	0.113	LINC02547
GGT	Coronary artery disease	rs3784924	A	G	0.01544	0.00973	0.113	LITAF
ALP	Intelligence	rs292623	T	C	0.011	0.0069	0.113	STRA8
ALT	Glycoprotein acetyls	rs11582968	A	T	0.0423	0.0264	0.113	SKI
ALP	Body fat	rs5757184	T	C	0.013	0.0082	0.113	FAM227A
ALT	Insomnia	rs7018885	C	T	1.0226	0.0141	0.113	NA
ALT	Glutamine	rs55747905	C	T	-0.0204	0.0129	0.113	NA
ALT	Isoleucine	rs7599	G	A	0.0153	0.0096	0.114	NA
GGT	Isoleucine	rs7970999	C	T	-0.0298	0.0188	0.114	NA
GGT	Ever vs never smoked	rs11940694	A	G	-0.0191	0.0121	0.114	MIR5591
ALT	Valine	rs6688625	T	C	-0.018	0.0114	0.114	LEPR
ALP	Body fat	rs2040189	C	G	0.009	0.0057	0.114	FAM210A
ALP	Triglycerides	rs12133576	A	G	-0.0076	0.005	0.114	DR1
ALP	Depressive symptoms	rs2278222	T	C	0.007	0.005	0.114	ADAMTS2
ALP	Glutamine	rs8046061	T	C	0.0157	0.01	0.114	CDYL2
ALP	Years of Schooling 2016	rs34467936	A	G	-0.004	0.003	0.115	NUP160
ALT	Coronary artery disease	rs1382445	G	C	-0.02298	0.01458	0.115	THBS1
GGT	Former vs Current smoker	rs339998	T	C	-0.0255	0.0161	0.115	RORA-AS1
ALP	Heart rate	rs3918253	T	C	-0.0892	0.0539	0.115	MMP9
GGT	Triglycerides	rs4759375	T	C	-0.0157	0.0102	0.115	SBNO1
ALP	Insomnia	rs17721822	A	G	1.0201	0.0127	0.115	CASC20
ALP	Citrate	rs498936	A	T	0.0176	0.0111	0.115	MOGAT2
GGT	Glutamine	rs2577831	A	C	0.0146	0.0093	0.115	PBRM1
ALT	Isoleucine	rs2030291	T	A	0.0155	0.0098	0.116	NA
ALP	Ever vs never smoked	rs11928797	A	C	0.034	0.0216	0.116	FBXL2
ALP	Valine	rs2970818	A	T	-0.0286	0.0182	0.116	C12orf4
ALP	Valine	rs74454549	C	G	0.0224	0.0142	0.116	SNORD11B
ALT	Valine	rs7247349	C	A	-0.0143	0.0091	0.116	PEPD
GGT	Valine	rs7012814	A	G	0.0149	0.0094	0.116	LOC157273
ALP	Heart rate	rs687339	T	C	0.1027	0.0621	0.116	MSL2
GGT	Heart rate	rs3135766	A	G	-0.0986	0.0597	0.116	FGFR2
GGT	Depressive symptoms	rs61953500	A	G	0.013	0.008	0.116	MIR7107
ALP	Years of Schooling 2016	rs71378928	C	G	0.005	0.003	0.117	WIPI1
ALP	Coronary artery disease	rs11210918	T	A	0.01459	0.0093	0.117	LOC101929592
ALP	HDL cholesterol	rs11078597	T	C	-0.0191	0.014	0.117	MIR22
GGT	HDL cholesterol	rs3784924	A	G	0.0071	0.0053	0.117	LITAF
ALP	Intelligence	rs77547060	A	C	0.0173	0.0111	0.117	SLC12A5
ALP	Valine	rs3974481	C	T	-0.0146	0.0093	0.117	SLC9B1
ALT	Body fat	rs132631	A	C	0.0119	0.0076	0.117	APOL3
GGT	Heart rate	rs2160348	T	C	-0.0947	0.0575	0.117	SERTAD2
ALP	Insomnia	rs200489612	A	G	1.1469	0.0876	0.117	DLG4
ALP	Years of Schooling 2016	rs6119324	A	C	-0.005	0.003	0.118	DEFB121
ALT	Years of Schooling 2016	rs4804414	T	C	-0.004	0.002	0.118	INSR
GGT	Years of Schooling 2016	rs708686	T	C	0.004	0.003	0.118	FUT6
ALP	Coronary artery disease	rs73566945	G	A	0.01898	0.01215	0.118	INPP5E
GGT	Coronary artery disease	rs12975451	C	T	0.01576	0.01009	0.118	SIPA1L3
GGT	Coronary artery disease	rs141349354	A	G	-0.03516	0.0225	0.118	GUCD1
GGT	Isoleucine	rs6916318	T	A	-0.0145	0.0092	0.118	NA
ALP	Body fat	rs10409243	T	C	0.0077	0.0049	0.118	S1PR2
ALT	Body fat	rs10409243	T	C	0.0077	0.0049	0.118	S1PR2
ALP	Glutamine	rs11928797	A	C	-0.0262	0.0167	0.118	FBXL2
ALT	Glutamine	rs11621792	T	C	0.0157	0.01	0.118	NA
GGT	Coronary artery disease	rs34372369	G	A	-0.03361	0.02159	0.119	EPHA1
ALT	Isoleucine	rs123698	C	G	0.0173	0.011	0.119	NA
GGT	Isoleucine	rs123698	C	G	0.0173	0.011	0.119	NA
GGT	Isoleucine	rs1578522	G	A	-0.0155	0.0099	0.119	NA
ALT	Glycoprotein acetyls	rs123698	C	G	0.0188	0.0119	0.119	MIR4745
GGT	Glycoprotein acetyls	rs123698	C	G	0.0188	0.0119	0.119	MIR4745
ALP	Ever vs never smoked	rs7740107	A	T	-0.0207	0.0133	0.119	L3MBTL3
GGT	Heart rate	rs11022131	C	G	0.1145	0.0699	0.119	LINC02547
GGT	Triglycerides	rs2633311	T	C	-0.0055	0.0049	0.119	CAMK2G
GGT	Citrate	rs2633311	T	C	-0.0146	0.0094	0.119	CAMK2G
ALP	Glutamine	rs11672227	T	C	-0.019	0.0122	0.119	MIA
ALP	Waist to hip ratio	rs4233949	G	C	0.0067	0.0043	0.12	SPTBN1
ALP	Type 2 diabetes	rs1223791	G	A	1.04	0.03	0.12	PROX1
ALP	Type 2 diabetes	rs2272662	C	T	1.11	0.07	0.12	SLC39A4
ALP	Type 2 diabetes	rs6706968	A	C	1.04	0.03	0.12	LINC01101
GGT	Type 2 diabetes	rs2304488	A	G	1.03	0.02	0.12	MMP15
GGT	Years of Schooling 2016	rs35933282	T	C	0.006	0.004	0.12	EVA1C
ALP	Fathers age at death	rs11152071	T	C	0.0083	0.0054	0.12	NEDD4L
ALP	Fathers age at death	rs3974481	T	C	-0.0071	0.0046	0.12	SLC9B1
ALT	Fathers age at death	rs11582968	T	A	-0.0135	0.0088	0.12	NA
ALP	Urinary albumin-to-creatinine ratio	rs17721822	A	G	0.01	0.0064	0.12	CASC20
ALT	Urinary albumin-to-creatinine ratio	rs1882862	T	C	-0.013	0.0086	0.12	LINC00189
ALT	Glycoprotein acetyls	rs4948099	A	C	-0.0214	0.0136	0.12	NIPSNAP2
GGT	Glycoprotein acetyls	rs10421262	G	T	-0.0189	0.012	0.12	PALM3
GGT	Glycoprotein acetyls	rs10822143	T	C	-0.0163	0.0104	0.12	NRBF2
ALP	Valine	rs252761	T	G	-0.0146	0.0094	0.12	AP3B1
GGT	Body fat	rs235314	T	C	0.0072	0.0046	0.12	PTTG1IP
ALP	Triglycerides	rs8736	T	C	-0.0064	0.0059	0.12	MBOAT7
GGT	Triglycerides	rs907091	T	C	0.0086	0.0048	0.12	IKZF3
ALP	Depressive symptoms	rs12655885	A	T	0.006	0.004	0.12	SLC30A5
ALP	Citrate	rs2642438	G	A	-0.0162	0.0104	0.12	MARC1
ALT	Citrate	rs2642438	G	A	-0.0162	0.0104	0.12	NA
ALP	Glutamine	rs9926191	G	A	0.0238	0.0153	0.12	TRAF7
ALP	Intelligence	rs75999022	T	C	-0.0112	0.0072	0.121	GPR22
GGT	Isoleucine	rs13141053	A	G	0.0152	0.0097	0.121	NA
ALP	Glycoprotein acetyls	rs11042106	C	T	-0.0213	0.0136	0.121	ST5
ALP	Glycoprotein acetyls	rs11250076	G	A	0.0177	0.0113	0.121	LOC102723313
ALP	Valine	rs17721822	A	G	-0.0147	0.0095	0.121	CASC20
ALP	Former vs Current smoker	rs1021956	T	G	-0.0319	0.0206	0.121	ARHGAP10
ALP	Former vs Current smoker	rs687339	T	C	-0.0297	0.0191	0.121	MSL2
ALP	Triglycerides	rs1883783	T	G	-0.0075	0.005	0.121	SSBP3
ALT	Insomnia	rs6688625	T	C	1.025	0.016	0.121	NA
ALP	Citrate	rs550510	A	G	0.0203	0.0131	0.121	CALCOCO2
ALP	Coronary artery disease	rs6749773	G	A	0.01425	0.00921	0.122	PPP1R21
GGT	Urate	rs11940694	A	G	-0.0092	0.0056	0.122	MIR5591
GGT	Glycoprotein acetyls	rs7349418	T	C	-0.0165	0.0105	0.122	LOC100505736
ALP	Valine	rs10409243	T	C	-0.015	0.0097	0.122	S1PR2
ALP	Valine	rs11540050	T	G	-0.0342	0.0221	0.122	YKT6
ALT	Valine	rs10409243	T	C	-0.015	0.0097	0.122	S1PR2
ALT	Body fat	rs6695321	A	G	0.0085	0.0055	0.122	CFH
ALT	Heart rate	rs2954021	A	G	0.0814	0.05	0.122	NA
ALT	Depressive symptoms	rs56094641	A	G	-0.006	0.004	0.122	NA
ALP	Citrate	rs3974481	C	T	0.0145	0.0094	0.122	SLC9B1
ALP	Glutamine	rs4767896	A	G	0.0462	0.0299	0.122	GATC
GGT	Years of Schooling 2016	rs13141053	A	G	-0.004	0.003	0.123	MIR5705
ALP	Coronary artery disease	rs7450517	G	A	0.01498	0.0097	0.123	MLIP-AS1
GGT	Coronary artery disease	rs9296736	T	C	0.01496	0.0097	0.123	MLIP-AS1
ALP	Isoleucine	rs6440133	T	C	0.0151	0.0097	0.123	U2SURP
GGT	Isoleucine	rs12633863	A	G	0.0142	0.0092	0.123	NA
ALP	Glycoprotein acetyls	rs13072917	G	A	0.0273	0.0175	0.123	MAP4
ALP	Body fat	rs11152071	T	C	0.0094	0.0061	0.123	NEDD4L
ALP	Body fat	rs2298058	T	C	0.0088	0.0057	0.123	TGDS
ALP	Triglycerides	rs498936	A	T	-0.0115	0.0064	0.123	MOGAT2
GGT	Depressive symptoms	rs1778793	C	G	-0.005	0.004	0.123	PLUT
ALP	Citrate	rs687339	T	C	-0.02	0.0129	0.123	MSL2
ALT	Citrate	rs71562509	T	G	0.0149	0.0097	0.123	NA
ALP	Coronary artery disease	rs144160547	C	T	-0.0214	0.01393	0.124	WBP1L
ALP	Intelligence	rs111878400	A	G	0.0223	0.0145	0.124	CTCFL
GGT	Isoleucine	rs1778793	G	C	0.0142	0.0092	0.124	NA
GGT	Glycoprotein acetyls	rs12202204	G	A	0.018	0.0115	0.124	CENPW
ALP	Valine	rs12208357	T	C	-0.0291	0.0189	0.124	SLC22A1
ALP	Depressive symptoms	rs2272662	T	C	-0.007	0.004	0.124	SLC39A4
ALP	Depressive symptoms	rs2338222	T	G	0.005	0.004	0.124	ZNF366
GGT	Coronary artery disease	rs8113963	C	T	-0.02077	0.01356	0.125	DDRGK1
GGT	Triglycerides	rs17145884	T	C	0.0068	0.0062	0.125	AHNAK
ALT	Depressive symptoms	rs6695321	A	G	0.005	0.003	0.125	NA
GGT	Glutamine	rs143875230	A	G	0.0848	0.0552	0.125	UBR1
ALP	Coronary artery disease	rs10201242	G	A	0.02675	0.0175	0.126	ACVR1C
ALT	Isoleucine	rs7041363	G	C	-0.0144	0.0094	0.126	NA
GGT	Urate	rs12633863	A	G	0.0087	0.0054	0.126	TM4SF4
ALP	Valine	rs62140396	A	G	0.0244	0.0159	0.126	MIR4263
ALT	Former vs Current smoker	rs1412957	A	G	-0.0247	0.0161	0.126	EYA2
ALP	Heart rate	rs2706762	T	C	-0.1319	0.082	0.126	PCYOX1
ALP	Citrate	rs2040189	G	C	-0.0144	0.0094	0.126	FAM210A
ALP	Citrate	rs75663481	G	A	0.0171	0.0112	0.126	LINC01220
GGT	Coronary artery disease	rs7177289	C	T	-0.01484	0.00972	0.127	LIPC
ALP	Urate	rs7450517	A	G	-0.01	0.0063	0.127	MLIP-AS1
GGT	Ever vs never smoked	rs8023580	T	C	-0.0206	0.0135	0.127	LOC105369212
ALP	Body fat	rs9843214	T	C	0.009	0.0059	0.127	DCBLD2
GGT	Body fat	rs1334407	A	C	0.0084	0.0055	0.127	LINC01745
ALT	Insomnia	rs28650790	T	C	1.0237	0.0154	0.127	NA
ALT	Insomnia	rs73613564	T	C	1.0197	0.0128	0.127	NA
GGT	Intelligence	rs62084237	A	G	-0.0121	0.0079	0.128	BPTF
ALP	Glycoprotein acetyls	rs10991460	C	G	-0.0169	0.0109	0.128	ABCA1
ALP	Body fat	rs3918253	T	C	0.0079	0.0052	0.128	MMP9
ALT	Former vs Current smoker	rs1872240	T	C	0.0257	0.0169	0.128	STAG1
ALP	Insomnia	rs550510	A	G	1.0263	0.017	0.128	CALCOCO2
ALP	Depressive symptoms	rs77653204	A	G	0.013	0.009	0.128	PPP1R37
ALP	Glutamine	rs76708468	C	T	0.061	0.0401	0.128	ERN1
ALP	Coronary artery disease	rs75403547	C	T	0.02899	0.01909	0.129	PPL
GGT	Coronary artery disease	rs62523081	G	A	-0.01494	0.00984	0.129	TP53INP1
GGT	HDL cholesterol	rs11708118	A	G	-0.0088	0.0056	0.129	IFT80
ALP	Intelligence	rs2299142	T	C	0.0078	0.0051	0.129	GLI3
ALP	Former vs Current smoker	rs8046061	T	C	0.0251	0.0165	0.129	CDYL2
ALP	Heart rate	rs1021956	T	G	-0.1084	0.0678	0.129	ARHGAP10
ALT	Insomnia	rs738409	G	C	0.9779	0.0147	0.129	NA
GGT	Insomnia	rs413141	G	A	0.9733	0.0179	0.129	C3
ALP	Depressive symptoms	rs1574115	T	C	0.006	0.004	0.129	GOLGB1
[truncated: 7,521 more rows]

## Sheet: ST10-Metabolomics
Supplementary Data 10- Overview of metabolites associated with liver enzyme SNPs in Airwave.
SNP	Coded Allele	Other Allele	BIOCHEMICAL*	BETA	SE	P.value	Trait	SUPER PATHWAY	SUB PATHWAY	Target ID	PLATFORM	MASS	HMDB ID
rs10075805	G	A	21-hydroxypregnenolone monosulfate (1)	0.920932	0.223317	3.88072e-05	GGT	Lipid	Steroid	PMETA_411.1846_4624.0000	LC/MS Neg	411.185
rs140287	A	G	hexadecanedioate	0.254933	0.0502049	4.17853e-07	GGT	Lipid	Fatty Acid, Dicarboxylate	PMETA_285.2071_4615.0000	LC/MS Neg	285.207	HMDB00672
rs140287	A	G	linoleoyl ethanolamide	0.144191	0.0351686	4.30026e-05	GGT	Lipid	Endocannabinoid	PMETA_322.2751_6150.0000	LC/MS Neg	322.275	HMDB12252
rs140287	A	G	tetradecanedioate	0.292635	0.0525025	2.83778e-08	GGT	Lipid	Fatty Acid, Dicarboxylate	PMETA_257.1758_4000.0000	LC/MS Neg	257.176	HMDB00872
rs140287	A	G	X - 11905	0.187256	0.0416741	7.42005e-06	GGT			PMETA_283.1919_4396.5000	LC/MS Neg	283.192
rs67257650	T	C	1-arachidonylglycerol (20:4)	0.128485	0.0297049	1.59924e-05	GGT	Lipid	Monoacylglycerol	PMETA_303.2329_6250.0000	LC/MS Neg	303.233	HMDB11572
rs2160348	C	T	imidazole lactate	-0.192086	0.0447589	1.86048e-05	GGT	Amino Acid	Histidine Metabolism	PMETA_157.0607_2040.0000	LC/MS Pos Early	157.061	HMDB02320
rs6519133	C	T	androsterone sulfate	0.136575	0.0337835	5.48878e-05	GGT	Lipid	Steroid	PMETA_369.1741_5022.0000	LC/MS Neg	369.174	HMDB02759
rs4418728	T	G	X - 24513	0.144645	0.032575	9.47909e-06	GGT			PMETA_149.0555_1148.0000	LC/MS Pos Early	149.056
rs17710008	A	G	1-(1-enyl-stearoyl)-2-docosapentaenoyl-GPE (P-18:0/22:5n3)*	0.198324	0.0449131	1.06147e-05	GGT	Lipid	Plasmalogen	PMETA_778.5745_2500.0000	LC/MS Pos Late	778.575
rs4704043	T	C	1-margaroyl-2-arachidonoyl-GPC (17:0/20:4)*	-0.178249	0.0398819	8.29118e-06	GGT	Lipid	Phospholipid Metabolism	PMETA_796.5850_2165.0000	LC/MS Pos Late	796.585
rs4704043	T	C	3b-hydroxy-5-cholenoic acid	-0.235361	0.0573319	4.20467e-05	GGT	Lipid	Secondary Bile Acid Metabolism	PMETA_373.2748_5205.0000	LC/MS Neg	373.275	HMDB00308
rs6682862	A	G	creatinine	-0.155599	0.034163	5.57093e-06	GGT	Amino Acid	Creatine Metabolism	PMETA_114.0661_2055.0000	LC/MS Pos Early	114.066	HMDB00562
rs6927301	G	T	1-palmitoylglycerol (16:0)	-0.396951	0.0958437	3.59438e-05	GGT	Lipid	Monoacylglycerol	PMETA_255.2329_6550.0000	LC/MS Neg	255.233	HMDB31074
rs4921913	T	C	5-acetylamino-6-formylamino-3-methyluracil	-0.337162	0.0778296	1.55185e-05	GGT	Xenobiotics	Xanthine Metabolism	PMETA_225.0629_1424.0000	LC/MS Polar	225.063	HMDB11105
rs78364480	A	G	arachidonoylcholine	0.285896	0.0688079	3.39277e-05	GGT	Lipid	Phospholipid Metabolism	PMETA_390.3366_1390.0000	LC/MS Pos Late	390.337
rs12730520	A	C	isoleucine	0.172313	0.0395507	1.38816e-05	GGT	Amino Acid	Leucine, Isoleucine and Valine Metabolism	PMETA_132.1019_2800.0000	LC/MS Pos Early	132.102	HMDB00172
rs1011668	G	A	X - 12544	-3.68689	0.829849	9.37241e-06	GGT			PMETA_209.0822_3166.9000	LC/MS Neg	209.082
rs12096443	T	C	1-palmitoleoyl-GPE (16:1)*	-0.204215	0.0504222	5.31872e-05	GGT	Lipid	Lysolipid	PMETA_452.2771_1450.0000	LC/MS Pos Late	452.277
rs1890966	A	G	5alpha-pregnan-3beta,20alpha-diol disulfate	-0.542119	0.131167	3.73053e-05	GGT	Lipid	Steroid	PMETA_239.0853_3962.0000	LC/MS Neg	239.085
rs10961464	A	G	6-hydroxyindole sulfate	-0.15697	0.0387146	5.21965e-05	GGT	Xenobiotics	Chemical	PMETA_212.0023_2498.0000	LC/MS Neg	212.002
rs907091	T	C	stearoyl ethanolamide	0.13427	0.0320123	2.85889e-05	GGT	Lipid	Endocannabinoid	PMETA_328.3210_1787.0000	LC/MS Pos Late	328.321	HMDB13078
rs2127015	C	T	1-arachidonylglycerol (20:4)	0.124513	0.0291401	2.02163e-05	ALT	Lipid	Monoacylglycerol	PMETA_303.2329_6250.0000	LC/MS Neg	303.233	HMDB11572
rs12500824	G	A	nicotinamide riboside	-0.167499	0.0405788	3.81684e-05	ALT	Cofactors and Vitamins	Nicotinate and Nicotinamide Metabolism	PMETA_255.0975_2040.0000	LC/MS Pos Early	255.098	HMDB00855
rs10409243	T	C	X - 21295	-0.291745	0.0702869	3.45536e-05	ALT			PMETA_218.9970_1526.0000	LC/MS Neg	218.997
rs805047	G	A	imidazole lactate	-0.166702	0.0412794	5.58939e-05	ALT	Amino Acid	Histidine Metabolism	PMETA_157.0607_2040.0000	LC/MS Pos Early	157.061	HMDB02320
rs6684154	A	C	gabapentin	14.7209	2.12825	6.2237e-12	ALT	Xenobiotics	Drug	PMETA_170.1186_2407.4000	LC/MS Neg	170.119	HMDB05015
rs6120772	T	C	1-palmitoylglycerol (16:0)	0.5005	0.117285	2.07191e-05	ALT	Lipid	Monoacylglycerol	PMETA_255.2329_6550.0000	LC/MS Neg	255.233	HMDB31074
rs56113850	C	T	linoleoylcarnitine (C18:2)*	0.141471	0.0334469	2.44764e-05	ALT	Lipid	Fatty Acid Metabolism(Acyl Carnitine)	PMETA_424.3421_1430.0000	LC/MS Pos Late	424.342	HMDB06469
rs56113850	C	T	oleoylcarnitine (C18:1)	0.142621	0.0349656	4.70616e-05	ALT	Lipid	Fatty Acid Metabolism(Acyl Carnitine)	PMETA_426.3577_1423.0000	LC/MS Pos Late	426.358	HMDB05065
rs2356864	A	G	1-dihomo-linolenoyl-GPE (20:3n3 or 6)*	0.181224	0.0404075	7.71623e-06	ALT	Lipid	Lysolipid	PMETA_502.2939_6032.0000	LC/MS Neg	502.294
rs2356864	A	G	1-palmitoleoyl-GPE (16:1)*	0.204686	0.0495648	3.78537e-05	ALT	Lipid	Lysolipid	PMETA_452.2771_1450.0000	LC/MS Pos Late	452.277
rs2356864	A	G	1-palmitoyl-GPE (16:0)	0.142768	0.0349537	4.59487e-05	ALT	Lipid	Lysolipid	PMETA_454.2928_1544.0000	LC/MS Pos Late	454.293	HMDB11503
rs10971930	C	T	X - 12543	0.804225	0.182718	1.133e-05	ALT			PMETA_181.0509_1409.0000	LC/MS Neg	181.051
rs55714927	T	C	7-methylurate	1.29746	0.304768	2.16759e-05	ALP	Xenobiotics	Xanthine Metabolism	PMETA_183.0512_1321.0000	LC/MS Pos Early	183.051
rs529876271	A	G	N-ethylglycinexylidide	39.4671	2.93151	1.39285e-39	ALP	Xenobiotics	Drug	PMETA_207.1491_3209.0000	LC/MS Pos Early	207.149	HMDB60656
rs174564	G	A	1-(1-enyl-palmitoyl)-2-arachidonoyl-GPC (P-16:0/20:4)*	-0.150222	0.0353668	2.26235e-05	ALP	Lipid	Plasmalogen	PMETA_766.5745_2154.0000	LC/MS Pos Late	766.575
rs174564	G	A	1-margaroyl-2-arachidonoyl-GPC (17:0/20:4)*	-0.165534	0.0375521	1.09906e-05	ALP	Lipid	Phospholipid Metabolism	PMETA_796.5850_2165.0000	LC/MS Pos Late	796.585
rs174564	G	A	1-pentadecanoyl-2-arachidonoyl-GPC (15:0/20:4)*	-0.146576	0.0350504	3.01855e-05	ALP	Lipid	Phospholipid Metabolism	PMETA_768.5537_1988.0000	LC/MS Pos Late	768.554
rs174564	G	A	1-stearoyl-2-arachidonoyl-GPC (18:0/20:4)	-0.146092	0.0353068	3.65476e-05	ALP	Lipid	Phospholipid Metabolism	PMETA_810.6007_2300.0000	LC/MS Pos Late	810.601
rs115939727	T	A	DSGEGDFXAEGGGVR*	17.079	2.27818	9.8448e-14	ALP	Peptide	Fibrinogen Cleavage Peptide	PMETA_731.3167_2535.0000	LC/MS Neg	731.317
rs13053490	G	A	linoleoyl-arachidonoyl-glycerol (18:2/20:4) [1]*	0.48764	0.0927952	1.64094e-07	ALP	Lipid	Diacylglycerol	PMETA_658.5405_2566.0000	LC/MS Pos Late	658.541
rs13053490	G	A	palmitoyl-linoleoyl-glycerol (16:0/18:2) [1]*	0.439315	0.0869878	4.81941e-07	ALP	Lipid	Diacylglycerol	PMETA_610.5405_3080.0000	LC/MS Pos Late	610.541	HMDB05207
rs13053490	G	A	palmitoyl-linoleoyl-glycerol (16:0/18:2) [2]*	0.461724	0.0916527	5.14199e-07	ALP	Lipid	Diacylglycerol	PMETA_610.5405_3197.0000	LC/MS Pos Late	610.541
rs10037512	C	T	1-arachidoyl-2-arachidonoyl-GPC (20:0/20:4)*	-0.152019	0.0376065	5.49586e-05	ALP	Lipid	Phospholipid Metabolism	PMETA_838.6320_2523.0000	LC/MS Pos Late	838.632
rs80021729	C	A	pyridoxate	1.58995	0.337531	2.64409e-06	ALP	Cofactors and Vitamins	Vitamin B6 Metabolism	PMETA_182.0458_2185.0000	LC/MS Neg	182.046	HMDB00017
rs5751777	T	C	hexadecanedioate	0.262398	0.0503774	2.10168e-07	ALP	Lipid	Fatty Acid, Dicarboxylate	PMETA_285.2071_4615.0000	LC/MS Neg	285.207	HMDB00672
rs5751777	T	C	tetradecanedioate	0.297935	0.0526887	1.79092e-08	ALP	Lipid	Fatty Acid, Dicarboxylate	PMETA_257.1758_4000.0000	LC/MS Neg	257.176	HMDB00872
rs5751777	T	C	X - 11905	0.181239	0.0418466	1.55904e-05	ALP			PMETA_283.1919_4396.5000	LC/MS Neg	283.192
rs5751777	T	C	X - 23782	0.207488	0.051554	5.922e-05	ALP			PMETA_349.2731_1627.0000	LC/MS Pos Late	349.273
rs11210918	A	T	isovalerate	-0.203946	0.0355223	1.08591e-08	ALP	Amino Acid	Leucine, Isoleucine and Valine Metabolism	PMETA_101.0608_1564.0000	LC/MS Neg	101.061	HMDB00718
rs4712253	T	C	imidazole lactate	-0.189988	0.0409081	3.63915e-06	ALP	Amino Acid	Histidine Metabolism	PMETA_157.0607_2040.0000	LC/MS Pos Early	157.061	HMDB02320
rs17604185	C	A	pivaloylcarnitine (C5)	12.5977	1.98795	2.89711e-10	ALP	Xenobiotics	Drug	PMETA_246.1699_3005.0000	LC/MS Pos Early	246.17	HDMB41993
Biochemicals taged as X are not identified
LC/MS, liquid chromatography mass spectrometry; Neg, negative; Pos, positive

[truncated: 5 more sheets: ST11-eQTL, ST12-DEPICT, ST13-MR, ST14-GRS, ST15-GRS]
